# Supplementary material for: Looking upstream: enhancers of child nutritional status in post-flood rural settings
Source: PeerJ. 2016 Mar 1;4:e1741. doi: 10.7717/peerj.1741 (PMC4782687; doi:10.7717/peerj.1741)
Supplement: Data S1 — It includes 17 covariates, 2 outcomes, and flood exposure level, village and block names, and sampling probabilities required in the weighted analysis. Description of the data is included. Transformation of the variables are explained in the manuscript. [file peerj-04-1741-s002.xlsx]

## Sheet: JMR_dataset
block	vge	vgeaPPS	etc	f	medu	fedu	mage	fage	land	farmani	molh	rel	caste	inc	childage	sex	bw	hhsize	childu5	marrimage	fdmage	haz	whz
Kujang	Khosalpur	0	2	0.0614515	3	3	33	34	0.5	1	8	4	2	30000	57.36	1	2.9	13	1	22	24	-2.076	-2.035
Kujang	Khosalpur	0	2	0.0614515	2	3	39	43	15	1	6	4	1	32000	55.52	2	2.4	8	2	19	22	-0.374	-2.097
Kujang	Khosalpur	0	2	0.0614515	2	3	29	32	2	1	1	4	2	25000	48.23	2	2.7	9	1	19	20	-0.85	-1.988
Kujang	Khosalpur	0	2	0.0614515	3	3	26	27	0.4	2	6	4	1	50000	48.16	2	2.9	11	3	19	20	-0.783	-0.822
Kujang	Khosalpur	0	2	0.0614515	1	3	30	35	1	1	1	4	2	15000	42.97	1	3	9	2	22	23	-0.333	-1.935
Kujang	Khosalpur	0	2	0.0614515	2	2	36	45	10	1	1	4	1	50000	41.79	1	2.6	20	2	19	24	-1.801	-2.578
Kujang	Khosalpur	0	2	0.0614515	3	4	26	31	5	1	1	4	2	48000	41.66	1	2.5	9	2	21	22	-0.923	-2.024
Kujang	Khosalpur	0	2	0.0614515	2	2	31	34	1	1	1	4	2	24000	41.36	1	2.5	8	1	21	23	-2.188	-2.231
Kujang	Khosalpur	0	2	0.0614515	4	4	26	32	1	2	4	4	2	40000	40.11	2	2.5	3	1	21	22	-1.637	-2.94
Kujang	Khosalpur	0	2	0.0614515	4	5	29	35	1	2	4	4	2	24000	39.69	2	2.8	3	1	24	25	-0.881	-1.979
Kujang	Khosalpur	0	2	0.0614515	1	2	35	42	0.1	2	6	4	1	60000	38.54	1	3.1	4	1	23	26	0.205	0.972
Kujang	Khosalpur	0	2	0.0614515	2	3	31	36	1	1	96	4	2	24000	36.14	1	3	5	1	18	22	-2.175	-1.377
Kujang	Khosalpur	0	2	0.0614515	4	5	28	37	10	1	1	4	1	50000	36.01	1	3.2	20	2	23	25	0.408	-1.405
Kujang	Khosalpur	0	2	0.0614515	4	4	43	45	0.04	2	4	4	2	12000	35.35	1	2.8	7	1	23	25	-0.015	0.986
Kujang	Khosalpur	0	2	0.0614515	4	4	28	30	0.3	1	1	4	1	18000	28.65	1	2.8	6	1	24	25	0.716	-0.237
Kujang	Khosalpur	0	2	0.0614515	2	2	36	42	0.04	2	96	4	1	20000	23.1	2	2.6	8	1	18	19	-2.629	-2.438
Kujang	Khosalpur	0	2	0.0614515	3	3	24	27	0.04	1	3	4	3	24000	22.87	1	2.9	9	1	20	22	2.336	-3.951
Kujang	Khosalpur	0	2	0.0614515	1	3	35	38	0.04	1	3	4	3	12000	22.37	1	2.5	4	2	21	22	-0.671	-0.226
Kujang	Khosalpur	0	2	0.0614515	4	4	29	31	5	1	1	4	3	36000	21.75	2	2.5	10	1	25	27	-0.345	-2.132
Kujang	Khosalpur	0	2	0.0614515	2	3	32	34	3	1	5	4	3	48000	21.29	1	2.8	9	2	21	26	-2.284	-1.715
Kujang	Khosalpur	0	2	0.0614515	3	3	26	32	2	1	6	4	3	28000	20.99	2	2.9	8	1	23	24	-0.623	-0.68
Kujang	Khosalpur	0	2	0.0614515	3	3	26	30	3	1	6	4	3	60000	20.63	2	2.5	9	2	22	24	-0.563	-0.82
Kujang	Khosalpur	0	2	0.0614515	4	4	28	32	3	1	5	4	3	80000	16.72	1	3	6	1	25	27	0.204	1.56
Kujang	Khosalpur	0	2	0.0614515	3	3	25	30	1	1	3	4	3	20000	13.54	2	2.5	8	1	21	23	-1.559	-1.584
Kujang	Khosalpur	0	2	0.0614515	4	4	27	35	0.53	1	1	4	2	15000	12.48	2	2.6	6	1	23	24	-2.673	-3.323
Kujang	Khosalpur	0	2	0.0614515	3	4	30	35	2	1	1	4	1	15000	12.45	1	2.6	7	1	22	24	-0.972	-0.587
Kujang	Khosalpur	0	2	0.0614515	5	4	27	33	3	1	1	4	2	20000	10.58	1	2.7	9	2	25	26	0.664	-2.207
Kujang	Khosalpur	0	2	0.0614515	5	5	29	37	0.5	2	5	4	2	80000	9.82	1	2.8	4	1	23	24	-0.287	-3.819
Kujang	Khosalpur	0	2	0.0614515	3	2	27	35	0.5	2	3	4	2	12000	9.53	2	2.5	4	1	25	26	-0.923	-2.465
Kujang	Khosalpur	0	2	0.0614515	4	3	24	29	3	2	1	4	2	48000	8.48	1	3.5	4	1	21	23	-1.871	0.518
Kujang	Sanabalikani	0	2	0.0922224	4	5	25	35	1	1	1	4	3	40000	55.59	1	2.5	3	1	21	22	-0.68	-3.966
Kujang	Sanabalikani	0	2	0.0922224	3	4	24	31	1	1	1	4	2	12000	54.08	1	2.5	7	1	18	19	-2.492	-2.23
Kujang	Sanabalikani	0	2	0.0922224	4	4	32	35	0.5	1	1	4	1	10000	53.82	1	2.9	5	1	24	28	-1.103	-0.543
Kujang	Sanabalikani	0	2	0.0922224	3	4	27	40	3	1	1	4	1	25000	53.22	1	2.5	6	1	24	28	-1.855	-2.328
Kujang	Sanabalikani	0	2	0.0922224	4	5	28	32	3	2	1	4	1	20000	49.64	1	2.6	8	1	21	22	0.106	2.869
Kujang	Sanabalikani	0	2	0.0922224	4	5	28	30	4	1	1	4	1	15000	49.35	1	2.7	9	1	25	26	0.216	3
Kujang	Sanabalikani	0	2	0.0922224	4	5	30	35	5	1	5	4	2	150000	48.26	2	3	4	2	24	25	0.686	-0.881
Kujang	Sanabalikani	0	2	0.0922224	4	3	26	29	0.5	2	6	4	1	30000	46.36	2	2.4	5	1	18	20	-1.049	-1.313
Kujang	Sanabalikani	0	2	0.0922224	2	2	29	33	0.75	1	1	4	1	18000	44.62	2	2.4	3	1	18	24	-1.375	-0.916
Kujang	Sanabalikani	0	2	0.0922224	5	5	33	36	1.75	1	5	4	1	150000	43.76	1	2.7	4	1	26	28	-0.941	-2.375
Kujang	Sanabalikani	0	2	0.0922224	3	4	31	36	0.5	1	1	4	1	18000	43.73	1	2.8	7	1	23	24	-0.937	-2.429
Kujang	Sanabalikani	0	2	0.0922224	4	5	25	30	0.1	2	6	4	2	25000	42.25	1	3	4	2	20	21	0.05	-1.934
Kujang	Sanabalikani	0	2	0.0922224	4	4	32	33	1	2	1	4	1	10000	39.2	1	3.2	4	2	26	28	0.616	1.474
Kujang	Sanabalikani	0	2	0.0922224	3	2	30	35	0.02	2	3	4	2	12000	37.82	1	2.5	4	2	23	25	-2.72	1.32
Kujang	Sanabalikani	0	2	0.0922224	4	4	27	29	1	1	6	4	1	35000	37.82	1	2.5	9	1	23	24	-1.295	-1.223
Kujang	Sanabalikani	0	2	0.0922224	3	3	27	34	3	1	1	4	2	18000	35.91	1	1.8	9	2	22	24	-0.088	0.727
Kujang	Sanabalikani	0	2	0.0922224	4	4	35	37	2	1	1	4	2	28000	34.14	1	2.6	14	2	19	20	-1.657	-2.354
Kujang	Sanabalikani	0	2	0.0922224	5	5	35	38	2.5	2	5	4	2	80000	33.84	1	2.5	5	1	26	28	-0.637	-0.462
Kujang	Sanabalikani	0	2	0.0922224	4	4	32	38	1	1	6	4	1	36000	31.54	2	2.7	5	1	25	30	-2.344	-0.26
Kujang	Sanabalikani	0	2	0.0922224	2	3	30	33	0.1	2	3	4	1	18000	20.53	1	3.5	5	1	17	19	-1.476	0.068
Kujang	Sanabalikani	0	2	0.0922224	4	4	25	32	4	1	1	4	1	48000	19.68	2	2.9	10	1	20	23	-1.365	-2.228
Kujang	Sanabalikani	0	2	0.0922224	5	5	24	30	3	1	5	4	2	48000	19.61	2	3.2	6	1	20	22	-0.076	-0.478
Kujang	Sanabalikani	0	2	0.0922224	5	5	30	35	0.5	2	1	4	1	20000	18.53	2	3.2	6	1	27	28	0.291	-2.159
Kujang	Sanabalikani	0	2	0.0922224	5	5	28	32	24	2	5	4	2	120000	16.59	2	2.6	10	1	25	26	0.764	1.622
Kujang	Sanabalikani	0	2	0.0922224	5	5	30	31	2.5	1	1	4	2	50000	16.3	2	2.5	5	1	27	28	-0.222	-0.789
Kujang	Sanabalikani	0	2	0.0922224	5	4	30	35	2	1	1	4	2	15000	12.19	1	3.3	5	2	26	27	-1.791	-2.708
Kujang	Sanabalikani	0	2	0.0922224	4	4	30	35	2	2	1	4	2	50000	6.9	1	2.5	6	2	25	27	-9.002	3.571
Kujang	Sanabalikani	0	2	0.0922224	5	5	32	34	4	1	1	4	2	120000	6.37	2	2.3	6	2	27	29	0.864	-6.379
Kujang	Arakhia	0	1	0.0798075	3	3	33	40	0.5	2	1	4	2	30000	59.47	2	2.6	4	1	18	20	-1.634	-1.236
Kujang	Arakhia	0	1	0.0798075	4	5	36	40	0.5	2	1	4	2	24000	56.74	1	3	6	1	22	23	-1.102	-2.082
Kujang	Arakhia	0	1	0.0798075	2	2	28	30	1	1	1	4	1	24000	55.62	1	2.5	10	1	19	21	-1.802	-1.975
Kujang	Arakhia	0	1	0.0798075	4	5	30	35	0.5	1	6	4	2	18000	44.88	1	2.6	5	1	24	25	-0.552	-2.491
Kujang	Arakhia	0	1	0.0798075	4	4	30	34	0.3	2	1	4	1	24000	53.16	1	2.6	4	1	20	21	-1.175	-3.291
Kujang	Arakhia	0	1	0.0798075	5	5	30	35	4	1	4	4	1	100000	51.98	1	2.14	6	1	23	24	-0.967	-2.387
Kujang	Arakhia	0	1	0.0798075	4	5	35	38	2.5	1	4	4	1	60000	51.32	2	4	9	1	27	28	-0.329	-2.494
Kujang	Arakhia	0	1	0.0798075	3	3	31	42	0.04	1	6	4	2	36000	50.76	2	2.7	7	1	18	20	-1.686	-0.542
Kujang	Arakhia	0	1	0.0798075	4	4	34	40	0.33	2	5	4	2	60000	50	2	2.9	5	1	25	27	-0.389	-3.167
Kujang	Arakhia	0	1	0.0798075	4	4	33	39	2.5	1	1	4	1	50000	48.76	1	2.6	6	2	24	25	-0.628	-1.388
Kujang	Arakhia	0	1	0.0798075	4	4	30	39	0.3	2	6	4	2	30000	48.03	1	3.1	6	2	25	27	-2.108	-2.947
Kujang	Arakhia	0	1	0.0798075	2	3	30	36	0.16	1	3	4	2	20000	47.84	1	2.6	5	1	21	22	-1.584	-2.939
Kujang	Arakhia	0	1	0.0798075	1	2	33	39	0.28	1	1	4	3	15000	45.73	1	2.4	5	2	20	28	-6.228	-3.102
Kujang	Arakhia	0	1	0.0798075	4	4	30	36	1	1	5	4	1	95000	44.48	2	2.5	8	1	25	26	-2.641	1.01
Kujang	Arakhia	0	1	0.0798075	4	4	26	29	0.1	1	3	4	2	18000	44.02	2	3	4	1	21	22	-2.5	1.13
Kujang	Arakhia	0	1	0.0798075	5	5	36	43	7	2	1	4	2	150000	43.07	1	2.5	7	1	25	26	0.427	-1.152
Kujang	Arakhia	0	1	0.0798075	4	5	33	38	1	1	6	4	2	18000	43.04	1	2.8	6	2	25	28	-0.193	-1.032
Kujang	Arakhia	0	1	0.0798075	4	3	30	35	0.02	2	3	4	2	15000	36.53	1	2.7	4	1	25	27	-1.496	-1.096
Kujang	Arakhia	0	1	0.0798075	3	3	22	26	0.08	1	96	4	2	22000	33.87	1	3	5	1	18	19	-1.28	-2.405
Kujang	Arakhia	0	1	0.0798075	2	3	36	40	0.5	2	1	4	2	12000	33.12	2	2.4	7	4	18	20	-1.702	-2.076
Kujang	Arakhia	0	1	0.0798075	4	5	40	49	5	1	4	4	1	30000	30.62	1	3.5	5	1	24	37	1.065	-1.213
Kujang	Arakhia	0	1	0.0798075	3	3	24	30	1	1	1	4	1	18000	29.9	2	2.5	6	1	20	23	-2.128	-2.264
Kujang	Arakhia	0	1	0.0798075	4	4	22	32	4	1	5	4	1	36000	25.66	1	2.5	7	1	19	20	-0.737	0.82
Kujang	Arakhia	0	1	0.0798075	2	3	35	37	1	2	6	4	1	36000	20.93	2	2.8	5	1	27	30	-0.701	-0.493
Kujang	Arakhia	0	1	0.0798075	5	5	33	35	1	1	4	4	1	15000	20.3	2	2.5	8	1	26	28	0.034	-0.896
Kujang	Arakhia	0	1	0.0798075	5	4	27	31	0.12	1	5	4	2	100000	16.1	2	2.6	4	1	25	26	-0.826	1.248
Kujang	Arakhia	0	1	0.0798075	3	3	25	29	0.7	1	4	4	2	30000	15.7	1	2.7	3	1	21	24	-2.317	2.773
Kujang	Arakhia	0	1	0.0798075	3	4	24	28	1	2	1	4	2	24000	15.51	2	2.5	6	1	21	22	-0.892	0.949
Kujang	Arakhia	0	1	0.0798075	4	3	26	28	2	1	1	4	1	36000	10.91	1	3	5	2	22	23	-0.419	-2.622
Kujang	Arakhia	0	1	0.0798075	3	4	23	28	0.04	2	3	4	2	18000	9.26	2	2.9	8	3	20	23	-1.236	-2.68
Kujang	Kartutha	0	1	0.0600525	4	6	31	33	3	1	1	4	1	130000	57.2	2	3	8	2	24	25	-1.876	-1.666
Kujang	Kartutha	0	1	0.0600525	3	4	33	35	2	1	4	4	2	30000	56.97	1	2.9	12	2	22	23	-0.376	-2.38
Kujang	Kartutha	0	1	0.0600525	4	4	30	35	1	1	1	4	1	20000	56.51	1	2.6	6	2	23	24	-2.097	-0.878
Kujang	Kartutha	0	1	0.0600525	3	4	26	30	0.16	1	1	4	1	15000	51.15	1	2.5	7	2	18	19	-0.786	-3.424
Kujang	Kartutha	0	1	0.0600525	4	4	28	29	0.5	1	1	4	2	30000	50.96	2	2.5	9	1	21	23	-0.849	-2.845
Kujang	Kartutha	0	1	0.0600525	4	5	32	34	2	1	1	4	1	150000	46.55	2	2.4	6	2	25	26	-1.075	-1.313
Kujang	Kartutha	0	1	0.0600525	5	6	32	35	2	2	5	4	1	150000	43.53	1	2.5	4	1	25	28	-1.444	-3.045
Kujang	Kartutha	0	1	0.0600525	4	1	30	35	1	1	1	4	1	24000	39.23	1	3.1	6	1	21	22	-0.74	-2.365
Kujang	Kartutha	0	1	0.0600525	96	6	33	38	1	2	5	4	1	300000	35.52	1	3.2	4	1	26	28	0.498	-1.405
Kujang	Kartutha	0	1	0.0600525	3	4	28	32	1	2	96	4	1	40000	34.04	2	2.5	5	1	20	21	-2.707	-2.131
Kujang	Kartutha	0	1	0.0600525	5	4	29	32	5	1	4	4	1	50000	33.48	1	3.5	7	1	21	22	-1.087	0.994
Kujang	Kartutha	0	1	0.0600525	4	4	28	33	0.5	1	1	4	2	48000	32.46	1	2.8	6	1	24	25	-0.056	-1.319
Kujang	Kartutha	0	1	0.0600525	3	3	25	29	0.04	1	96	4	1	18000	30.55	1	3.5	6	1	21	22	-1.234	-0.981
Kujang	Kartutha	0	1	0.0600525	1	3	38	42	0.5	1	1	4	2	12000	29.96	2	2.5	4	1	18	23	0.226	-2.734
Kujang	Kartutha	0	1	0.0600525	4	4	25	32	0.4	1	1	4	1	32000	27.27	1	2.9	7	1	21	23	-3.426	-2.287
Kujang	Kartutha	0	1	0.0600525	1	2	30	35	2.5	1	1	4	2	18000	26.32	2	2.5	6	2	20	22	0.444	-3.124
Kujang	Kartutha	0	1	0.0600525	3	5	24	40	6	1	4	4	2	100000	26.12	2	2.6	12	2	21	22	-2.007	-1.749
Kujang	Kartutha	0	1	0.0600525	3	4	29	33	2	1	1	4	2	28000	25.72	1	2.8	6	2	20	21	-2.525	-2.003
Kujang	Kartutha	0	1	0.0600525	3	4	32	33	1.5	1	1	4	2	120000	22.14	2	3.5	9	1	24	26	-1.482	-4.089
Kujang	Kartutha	0	1	0.0600525	3	3	24	36	5	1	1	4	2	200000	21.65	2	2.8	13	2	16	18	-0.96	-0.927
Kujang	Kartutha	0	1	0.0600525	4	5	28	32	0.05	1	1	4	2	25000	21.98	1	2.8	9	2	21	23	-0.215	-2.883
Kujang	Kartutha	0	1	0.0600525	4	3	24	27	0.15	1	6	4	2	36000	20.44	2	2.6	6	1	20	22	-1.523	1.168
Kujang	Kartutha	0	1	0.0600525	4	5	27	32	5	2	1	4	2	100000	19.88	2	3.2	9	2	24	25	0.288	2.28
Kujang	Kartutha	0	1	0.0600525	2	4	28	29	0.1	1	1	4	3	120000	19.78	1	2.7	6	1	19	26	-0.264	2.215
Kujang	Kartutha	0	1	0.0600525	5	4	26	32	2	1	1	4	1	50000	16.13	1	2.5	7	1	24	25	-0.038	2.043
Kujang	Kartutha	0	1	0.0600525	4	5	27	32	2	1	1	4	2	100000	15.87	1	2.7	9	1	25	26	0.204	2.019
Kujang	Kartutha	0	1	0.0600525	4	5	24	30	3	1	1	4	1	500000	13.04	2	2.5	10	2	21	22	-1.166	-3.953
Kujang	Kartutha	0	1	0.0600525	3	4	35	40	0.5	1	1	4	2	10000	9.63	1	2.7	9	2	24	26	0.684	-1.961
Kujang	Kartutha	0	1	0.0600525	5	5	27	32	0.6	1	1	4	2	40000	8.51	2	2.4	7	1	24	26	0.641	-2.834
Kujang	Kartutha	0	1	0.0600525	4	4	22	24	0.1	2	1	4	3	20000	7.98	1	2.55	6	1	20	21	-1.804	-3.906
Biridi	Basandhara	0	2	0.0541114	5	5	32	35	0.3	1	6	4	1	60000	54.28	2	2.7	6	1	26	28	-1.062	-0.82
Biridi	Basandhara	0	2	0.0541114	3	4	30	35	0.5	1	4	4	1	36000	50.96	2	2.2	13	3	25	26	-2.002	-2.156
Biridi	Basandhara	0	2	0.0541114	4	4	30	33	2	1	4	4	2	80000	47.67	1	2.4	12	2	23	26	-2.999	-3.297
Biridi	Basandhara	0	2	0.0541114	2	3	31	35	0.3	1	3	4	3	15000	45.8	2	2.9	7	2	25	26	-0.737	-1.083
Biridi	Basandhara	0	2	0.0541114	4	4	28	32	0.04	2	6	4	2	35000	42.18	2	2.5	6	2	23	24	-2.593	-1.174
Biridi	Basandhara	0	2	0.0541114	2	3	27	30	1	1	1	4	1	12000	35.88	1	2.6	7	1	23	24	-1.865	-3.068
Biridi	Basandhara	0	2	0.0541114	3	4	24	31	2	1	1	4	1	25000	34.89	1	2.5	8	1	19	20	-0.534	-2.58
Biridi	Basandhara	0	2	0.0541114	3	4	26	30	0.5	2	1	4	3	40000	34.4	1	2.8	9	3	20	23	-2.897	-1.306
Biridi	Basandhara	0	2	0.0541114	5	5	31	35	0.26	1	5	4	2	180000	34.33	1	2.7	10	3	27	28	-0.932	-2.73
Biridi	Basandhara	0	2	0.0541114	4	5	25	34	5	2	1	4	1	60000	32.89	1	2.9	6	1	22	23	-3.231	-2.268
Biridi	Basandhara	0	2	0.0541114	1	3	25	28	0.3	2	3	4	3	30000	25.43	2	2.5	14	5	19	21	-4.657	-4.754
Biridi	Basandhara	0	2	0.0541114	3	4	25	30	0.2	2	1	4	3	30000	21.85	2	3.5	5	1	23	24	-3.522	-4.434
Biridi	Basandhara	0	2	0.0541114	3	4	26	31	0.3	1	1	4	3	12000	17.41	2	1.2	6	2	18	21	-4.528	-3.441
Biridi	Basandhara	0	2	0.0541114	5	4	28	33	2.5	2	6	4	2	80000	15.54	1	3	6	1	23	27	-2.422	-3.484
Biridi	Basandhara	0	2	0.0541114	4	5	28	30	5	1	1	4	1	80000	12.98	2	2.6	6	1	25	27	-0.657	-4.871
Biridi	Basandhara	0	2	0.0541114	1	1	28	29	0.08	2	3	4	3	10000	54.11	1	1.7	7	2	21	23	-5.403	-1.3
Biridi	Basandhara	0	2	0.0541114	1	1	28	29	0.08	2	3	4	3	10000	33.08	1	1.75	7	2	21	22	-3.12	-1.214
Biridi	Basandhara	0	2	0.0541114	3	6	27	36	2	1	5	4	1	100000	54.11	2	3	15	2	20	21	-0.595	-0.719
Biridi	Basandhara	0	2	0.0541114	5	5	33	39	0.7	2	5	4	1	240000	47.67	1	2.6	7	1	27	30	-2.395	-0.131
Biridi	Basandhara	0	2	0.0541114	1	1	32	37	0.06	2	3	4	3	10000	30	2	2.4	7	2	20	21	-2.869	-2.956
Biridi	Basandhara	0	2	0.0541114	3	3	26	30	2	1	6	4	1	60000	9.79	2	2.8	5	1	23	25	1.361	-3.427
Biridi	Basandhara	0	2	0.0541114	3	4	25	31	0.5	1	6	4	1	20000	8.9	2	3.5	8	1	22	23	2.007	-3.825
Biridi	Basandhara	0	2	0.0541114	3	4	30	38	0.5	1	1	4	1	20000	55.23	1	2.5	4	1	20	21	-1.389	-2.244
Biridi	Basandhara	0	2	0.0541114	3	4	32	35	2	1	1	4	1	35000	40.44	2	3.2	6	1	27	28	-0.872	-1.533
Biridi	Basandhara	0	2	0.0541114	2	3	29	38	0.04	2	3	4	2	18000	33.31	1	2.5	4	1	21	23	-0.541	-1.436
Biridi	Basandhara	0	2	0.0541114	3	3	28	32	0.2	1	1	4	2	20000	20.93	1	2.3	6	1	21	22	0.116	-3.095
Biridi	Chasikhanda	0	2	0.0441708	2	4	36	42	0.2	1	2	4	3	15000	57.99	2	2.9	5	1	21	23	0.426	-2.579
Biridi	Chasikhanda	0	2	0.0441708	2	2	28	35	0.08	2	6	4	2	15000	52.96	1	2.4	9	1	17	19	0.893	-1.703
Biridi	Chasikhanda	0	2	0.0441708	3	5	27	35	0.3	1	8	4	2	30000	48.36	2	3	9	1	20	22	-2.475	-0.665
Biridi	Chasikhanda	0	2	0.0441708	2	3	25	30	0.24	1	1	4	2	15000	47.21	1	2.8	6	1	21	22	-2.949	-4.042
Biridi	Chasikhanda	0	2	0.0441708	5	5	29	34	0.2	1	4	4	2	20000	49.15	2	2.7	8	1	22	24	-1.507	-2.578
Biridi	Chasikhanda	0	2	0.0441708	2	2	35	40	0.04	1	3	4	2	15000	53.29	2	3	5	1	18	19	-3.521	-2.431
Biridi	Chasikhanda	0	2	0.0441708	4	5	29	32	4	1	1	4	2	50000	38.87	2	2.5	6	1	25	26	-1.411	-3.092
Biridi	Chasikhanda	0	2	0.0441708	4	5	26	32	1	1	4	4	2	30000	39.13	1	3.2	6	1	22	23	-0.569	-1.583
Biridi	Chasikhanda	0	2	0.0441708	2	5	35	50	0.04	2	4	4	1	9000	37.13	1	3.2	4	1	22	23	-1.52	-2.913
Biridi	Chasikhanda	0	2	0.0441708	3	4	27	31	3	1	1	4	1	50000	37.16	1	2.5	9	2	20	21	-1.18	-2.061
Biridi	Chasikhanda	0	2	0.0441708	3	4	32	36	0.04	1	1	4	3	18000	35.45	2	2.8	7	2	24	26	-1.974	-3.084
Biridi	Chasikhanda	0	2	0.0441708	1	2	30	35	0.04	1	1	4	3	20000	35.61	1	2.5	5	1	18	19	-2.461	-2.307
Biridi	Chasikhanda	0	2	0.0441708	3	3	28	33	0.06	1	1	4	2	20000	31.44	1	2.7	6	1	21	25	-1.129	-3.566
Biridi	Chasikhanda	0	2	0.0441708	1	2	26	30	0.16	1	1	4	2	18000	29.37	1	2.8	7	2	21	22	-0.36	-3.028
Biridi	Chasikhanda	0	2	0.0441708	2	3	30	38	0.3	1	4	4	1	24000	28.02	2	3.2	6	1	21	24	-0.749	-0.731
Biridi	Chasikhanda	0	2	0.0441708	2	3	28	32	0.08	1	3	4	2	25000	16.69	2	2.5	3	1	25	26	-1.763	0.388
Biridi	Chasikhanda	0	2	0.0441708	4	5	30	34	2	1	1	4	1	50000	13.11	1	2.9	9	2	24	25	-1.026	-1.325
Biridi	Chasikhanda	0	2	0.0441708	1	3	28	30	2	1	2	4	2	200000	9.59	1	2.9	9	1	25	27	-1.082	-3.842
Biridi	Chasikhanda	0	2	0.0441708	3	3	26	30	0.08	2	3	4	3	30000	8.38	2	3	4	2	19	20	0.363	-4.864
Biridi	Chasikhanda	0	2	0.0441708	3	4	25	32	0.5	1	5	4	3	20000	56.18	1	3.2	4	1	19	20	0.274	1.28
Biridi	Chasikhanda	0	2	0.0441708	4	4	28	32	1	2	1	4	3	480000	55.92	1	2.7	6	1	24	25	-1.677	-2.536
Biridi	Chasikhanda	0	2	0.0441708	3	3	27	32	0.04	2	4	4	3	18000	39.82	1	2.9	5	2	21	23	-2.379	-0.576
Biridi	Chasikhanda	0	2	0.0441708	5	5	32	32	2	2	1	4	1	100000	34.33	2	2.8	14	2	26	28	-2.285	-1.477
Biridi	Chasikhanda	0	2	0.0441708	2	3	28	30	0.1	1	3	4	3	10000	33.74	2	2.5	6	2	24	25	-2.228	-1.496
Biridi	Chasikhanda	0	2	0.0441708	5	6	27	30	5	1	4	4	1	120000	29.14	2	2.8	6	1	20	23	-0.835	-2.35
Biridi	Chasikhanda	0	2	0.0441708	3	3	30	37	4	1	1	4	1	36000	24.11	2	2.5	6	1	24	25	-1.335	-0.502
Biridi	Chasikhanda	0	2	0.0441708	3	3	30	38	5	1	1	4	2	36000	20.83	1	2.9	7	1	20	21	0.811	0.286
Biridi	Dhiasani	0	2	0.0647712	5	5	29	32	5	2	5	4	1	150000	59.99	2	2.5	5	1	23	24	1.615	1.859
Biridi	Dhiasani	0	2	0.0647712	4	4	28	30	0.1	1	4	4	1	20000	59.43	1	2.7	5	1	21	23	-0.792	-1.989
Biridi	Dhiasani	0	2	0.0647712	3	4	42	46	1	1	1	4	1	140000	59.4	2	3.25	4	1	23	29	1.276	1.897
Biridi	Dhiasani	0	2	0.0647712	4	4	26	39	0.2	2	1	4	2	30000	58.84	1	3	4	2	20	22	-0.333	-3.041
Biridi	Dhiasani	0	2	0.0647712	3	5	29	35	9	1	6	4	1	50000	58.51	1	2.8	3	1	23	25	-4.618	2.352
Biridi	Dhiasani	0	2	0.0647712	2	3	26	32	0.04	1	3	4	3	20000	58.64	1	2.9	7	1	18	19	-4.552	2.427
Biridi	Dhiasani	0	2	0.0647712	4	4	26	30	0.05	2	6	4	3	60000	58.38	1	2.5	3	1	20	22	-4.586	2.175
Biridi	Dhiasani	0	2	0.0647712	4	4	28	35	0.2	1	3	4	3	18000	52.7	1	2.4	5	1	18	20	-4.087	-2.543
Biridi	Dhiasani	0	2	0.0647712	4	4	31	38	0.5	2	6	4	1	60000	51.45	1	2.6	5	2	25	26	-0.498	2.381
Biridi	Dhiasani	0	2	0.0647712	5	5	27	32	5	2	1	4	1	24000	48.26	1	2.6	15	2	21	22	0.482	3.651
Biridi	Dhiasani	0	2	0.0647712	3	4	31	38	0.3	2	1	4	1	20000	46.72	1	2.5	3	1	24	25	1.085	-2.272
Biridi	Dhiasani	0	2	0.0647712	3	4	26	32	0.5	2	4	4	1	30000	45.93	2	2.7	4	1	20	22	-2.601	-2.753
Biridi	Dhiasani	0	2	0.0647712	3	4	28	32	2	2	4	4	1	60000	46.46	2	2.5	7	1	21	23	0.587	-2.383
Biridi	Dhiasani	0	2	0.0647712	2	3	23	27	0.15	2	8	4	3	18000	42.51	2	2.7	4	1	19	20	-1.241	-0.691
Biridi	Dhiasani	0	2	0.0647712	4	4	30	36	5	2	5	4	2	210000	40.28	2	2.7	5	1	25	27	0.818	0.157
Biridi	Dhiasani	0	2	0.0647712	3	3	30	33	1	1	4	4	3	36000	35.19	1	2.6	7	1	21	24	-2.044	-3.322
Biridi	Dhiasani	0	2	0.0647712	3	3	25	31	3	1	1	4	3	24000	34.37	2	3.1	8	2	21	22	-2.344	-2.155
Biridi	Dhiasani	0	2	0.0647712	4	4	31	38	0.5	2	6	4	1	60000	12.19	2	2.5	5	2	25	26	5.611	-1.811
Biridi	Dhiasani	0	2	0.0647712	4	4	28	35	4	2	5	4	3	80000	31.64	1	2.5	4	1	24	26	-0.235	-1.981
Biridi	Dhiasani	0	2	0.0647712	4	5	29	38	4	2	4	4	1	300000	26.41	1	2.8	4	1	26	27	0.126	-1.857
Biridi	Dhiasani	0	2	0.0647712	5	5	32	33	0.48	1	1	4	2	20000	21.91	2	2.9	7	1	29	30	-1.147	-0.039
Biridi	Dhiasani	0	2	0.0647712	2	3	25	27	0.1	1	3	4	3	18000	21.39	2	2.7	8	1	21	23	-2.456	-0.138
Biridi	Dhiasani	0	2	0.0647712	5	5	29	34	1.5	1	5	4	1	300000	19.94	2	3.2	9	2	23	26	-0.182	-0.422
Biridi	Dhiasani	0	2	0.0647712	3	3	26	29	2	1	4	4	1	40000	19.91	2	2.9	6	1	23	25	-1.418	-1.875
Biridi	Dhiasani	0	2	0.0647712	3	3	25	28	0.04	1	3	4	2	10000	17.45	1	2.5	4	1	22	25	-4.166	-2.344
Biridi	Dhiasani	0	2	0.0647712	4	3	29	31	0.12	1	1	4	2	40000	11.37	1	3.3	6	2	23	24	1.56	-0.932
Biridi	Dhiasani	0	2	0.0647712	2	4	28	30	0.04	1	1	4	3	12000	9.43	2	4.2	5	1	18	27	-0.543	0.083
Balikuda	Korana	0	2	0.0144014	3	5	30	42	2	1	1	4	1	30000	55.59	1	2.8	6	2	24	25	-1.72	-1.522
Balikuda	Korana	0	2	0.0144014	4	4	30	36	5	1	1	4	1	20000	49.35	1	2.9	14	1	22	24	-2.069	-2.087
Balikuda	Korana	0	2	0.0144014	2	4	30	33	0.2	1	3	4	3	15000	48.99	2	2.5	6	1	22	24	-5.641	-0.157
Balikuda	Korana	0	2	0.0144014	4	5	25	30	0.4	2	1	4	2	15000	51.61	1	3.75	5	1	20	22	-2.31	-2.32
Balikuda	Korana	0	2	0.0144014	3	4	32	35	1	2	1	4	1	15000	20.47	1	3.2	5	1	19	21	-0.876	1.183
Balikuda	Korana	0	2	0.0144014	4	5	28	35	0.5	1	1	4	1	45000	20.04	1	2.5	4	1	25	26	-2.818	-3.464
Balikuda	Korana	0	2	0.0144014	3	4	25	29	2	1	6	4	1	36000	14.26	1	3.2	5	1	23	21	-1.741	-1.784
Balikuda	Korana	0	2	0.0144014	2	4	35	38	0.5	1	4	4	3	24000	13.73	1	2.7	4	1	26	29	-1.442	-1.92
Balikuda	Korana	0	2	0.0144014	4	5	29	33	5	1	6	4	1	120000	12.16	2	2.5	4	1	23	24	3.133	-0.992
Balikuda	Thailo	1	2	0.0473117	4	4	31	35	0.3	2	1	4	1	24000	58.35	2	2.5	3	1	25	26	-3.885	0.157
Balikuda	Thailo	1	2	0.0473117	3	5	32	38	0.5	1	96	4	1	18000	54.9	2	2.6	7	1	26	28	-1.548	-1.355
Balikuda	Thailo	1	2	0.0473117	2	4	24	32	0.3	2	3	4	3	24000	54.77	1	2.8	4	1	18	20	-3.633	-2.561
Balikuda	Thailo	1	2	0.0473117	5	5	35	37	1.5	1	5	4	2	120000	49.15	2	2.9	5	1	27	30	-0.186	-1.831
Balikuda	Thailo	1	2	0.0473117	5	4	31	35	0.5	1	4	4	1	40000	48.26	1	2.5	9	1	24	26	-0.827	-2.036
Balikuda	Thailo	1	2	0.0473117	5	4	32	35	0.5	1	6	4	1	36000	42.32	2	2.8	11	1	26	28	-0.428	-2.356
Balikuda	Thailo	1	2	0.0473117	3	3	31	35	3	2	1	4	2	30000	37.29	2	2.9	7	2	25	27	0.404	-2.665
Balikuda	Thailo	1	2	0.0473117	3	3	37	42	3	1	1	4	2	28000	35.42	2	2.9	7	1	20	22	-0.647	-0.295
Balikuda	Thailo	1	2	0.0473117	2	3	30	34	1	1	6	4	3	36000	33.08	1	3.1	6	1	26	27	-0.765	-1.168
Balikuda	Thailo	1	2	0.0473117	3	3	23	26	2	1	4	4	3	36000	23.43	2	2.7	6	1	20	21	-2.316	-2.58
Balikuda	Thailo	1	2	0.0473117	3	3	22	26	4	2	5	4	3	160000	24.41	1	3.5	7	1	19	20	-1.143	-1.342
Balikuda	Thailo	1	2	0.0473117	2	4	33	35	2	1	1	4	2	55000	21.19	2	2.5	16	1	21	23	-1.152	-1.248
Balikuda	Thailo	1	2	0.0473117	4	5	27	34	3	2	1	4	2	40000	21.09	1	3.1	3	1	23	24	0.028	0.491
Balikuda	Thailo	1	2	0.0473117	4	4	27	29	3	1	1	4	2	20000	21.06	1	2.5	7	1	25	26	-1.23	-0.96
Balikuda	Thailo	1	2	0.0473117	4	5	28	32	7	1	1	4	2	70000	20.5	2	2.6	16	2	26	27	-2.496	-0.637
Balikuda	Thailo	1	2	0.0473117	4	4	27	35	3	1	1	4	1	70000	20.47	1	2.2	13	2	24	25	-2.706	-3.454
Balikuda	Thailo	1	2	0.0473117	5	4	29	32	0.88	1	1	4	2	40000	18.73	2	2.5	5	1	26	27	0.528	2.225
Balikuda	Thailo	1	2	0.0473117	2	2	37	42	2	1	2	4	2	50000	11.04	2	2.5	7	1	20	23	6.848	-2.613
Balikuda	Thailo	1	2	0.0473117	3	3	23	30	5	1	1	4	2	500000	15.57	1	2.5	25	4	21	22	-3.186	-4.583
Balikuda	Thailo	1	2	0.0473117	2	3	29	36	3	1	1	4	2	100000	13.27	2	2.7	7	1	23	28	-1.187	-1.238
Balikuda	Jamphar	0	1	0.0142072	3	4	27	34	5	1	1	4	2	50000	47.18	1	3.7	10	1	20	21	-1.48	-0.328
Balikuda	Jamphar	0	1	0.0142072	4	3	33	40	0.75	1	1	4	1	20000	46.32	1	2.3	9	2	27	28	1.167	-2.251
Balikuda	Jamphar	0	1	0.0142072	3	3	25	30	0.01	2	6	4	1	12000	46	2	2.4	11	2	20	21	-0.906	-2.552
Balikuda	Jamphar	0	1	0.0142072	4	5	30	35	6	2	1	4	1	12000	41.69	1	3.3	11	1	26	27	-0.295	-1.752
Balikuda	Jamphar	0	1	0.0142072	5	5	32	40	1	2	6	4	1	40000	32.39	2	2.7	4	2	27	28	-3.782	-0.726
Balikuda	Jamphar	0	1	0.0142072	4	4	27	38	2	1	1	4	1	30000	24.94	2	3.4	9	2	23	24	-1.568	-1.888
Balikuda	Jamphar	0	1	0.0142072	3	4	23	30	1	1	6	4	1	30000	21.62	1	2.6	6	1	19	21	-0.628	0.532
Balikuda	Sukida	1	1	0.0363034	1	1	39	45	0.04	2	3	4	2	18000	59.17	1	2.8	6	1	20	25	-0.306	-2.031
Balikuda	Sukida	1	1	0.0363034	4	4	27	29	0.3	2	4	4	2	24000	58.15	1	3	5	1	21	20	0.295	-2.631
Balikuda	Sukida	1	1	0.0363034	5	5	29	31	1.5	2	5	4	1	100000	57.53	1	2.6	3	1	22	24	-1.653	-1.299
Balikuda	Sukida	1	1	0.0363034	4	5	28	32	2	2	96	4	1	38000	56.51	2	2.8	6	2	22	23	-2.075	-2.401
Balikuda	Sukida	1	1	0.0363034	3	3	32	32	0.1	2	3	4	2	45000	50.1	2	3.6	4	1	24	25	-1.507	-2.174
Balikuda	Sukida	1	1	0.0363034	5	5	32	38	0.5	2	5	4	1	150000	49.35	1	3	8	1	26	27	-2.258	-1.485
Balikuda	Sukida	1	1	0.0363034	2	3	32	35	0.04	2	4	4	2	14000	49.22	2	2.5	6	2	20	22	-3.525	-1.003
Balikuda	Sukida	1	1	0.0363034	2	2	32	37	3	2	1	4	2	36000	47.18	1	2.5	8	1	21	25	-5.731	-0.84
Balikuda	Sukida	1	1	0.0363034	4	5	30	34	3	2	4	4	1	48000	44.88	2	2	5	1	19	21	-1.721	-1.293
Balikuda	Sukida	1	1	0.0363034	5	4	25	32	1.5	2	6	4	2	60000	43.27	2	2.8	12	1	20	21	-0.583	-1.712
Balikuda	Sukida	1	1	0.0363034	3	3	30	31	4	1	4	4	1	36000	42.28	1	2.7	5	2	19	21	-0.358	-4.853
Balikuda	Sukida	1	1	0.0363034	5	3	27	39	0.1	2	6	4	2	36000	40.05	1	2.5	5	2	23	24	-1.084	-1.901
Balikuda	Sukida	1	1	0.0363034	4	5	32	38	0.2	2	1	4	3	10000	39.43	1	2.5	5	1	24	26	-2.507	-1.68
Balikuda	Sukida	1	1	0.0363034	4	4	30	31	0.28	1	1	4	2	20000	38.21	1	3.7	12	2	26	27	-0.514	-0.626
Balikuda	Sukida	1	1	0.0363034	2	3	26	35	1	2	1	4	2	24000	28.42	1	3	4	2	22	23	-1.006	-1.728
Balikuda	Sukida	1	1	0.0363034	5	5	30	35	3	2	1	4	1	80000	21.45	1	2.8	7	3	25	26	-5.085	-2.88
Balikuda	Sukida	1	1	0.0363034	3	3	30	35	0.04	2	6	4	3	40000	16.76	1	3	4	1	21	23	0.191	1.56
Balikuda	Sukida	1	1	0.0363034	4	5	28	33	3	1	6	4	1	500000	16.72	2	2.9	10	1	25	26	0.678	1.688
Balikuda	Sukida	1	1	0.0363034	5	4	32	35	0.1	2	3	4	2	40000	14.19	2	2.5	4	1	25	26	-0.112	-3.102
Balikuda	Sukida	1	1	0.0363034	5	5	32	36	2	2	4	4	1	100000	10.18	2	1.9	6	1	26	28	-1.261	-0.921
Balikuda	Sukida	1	1	0.0363034	3	4	21	33	3	2	4	4	1	500000	8.38	1	2.9	7	3	19	21	-2.173	-1.431
Tirtol	Raghunathpur	0	2	0.0228494	3	4	25	32	2	1	6	4	1	60000	52.76	1	2.7	7	1	18	21	-0.969	-2.04
Tirtol	Raghunathpur	0	2	0.0228494	2	2	25	30	0.2	2	3	4	3	18000	47.21	2	2.8	6	2	18	21	-2.704	-3.514
Tirtol	Raghunathpur	0	2	0.0228494	5	5	34	42	3.2	2	4	4	1	90000	45.73	1	3	7	2	21	22	-0.947	-1.192
Tirtol	Raghunathpur	0	2	0.0228494	4	4	24	32	2	2	6	4	1	78000	40.54	2	2.9	8	2	18	21	-0.962	-2.126
Tirtol	Raghunathpur	0	2	0.0228494	4	4	30	36	4	1	1	4	1	60000	37.85	2	2.9	9	2	23	25	0.626	-0.322
Tirtol	Raghunathpur	0	2	0.0228494	3	4	30	33	0.5	2	3	4	3	40000	34.83	1	2.5	4	1	22	26	-0.522	-2.76
Tirtol	Raghunathpur	0	2	0.0228494	3	4	30	35	1	1	1	4	2	40000	29.11	1	2.8	11	1	27	28	-0.124	-2.788
Tirtol	Raghunathpur	0	2	0.0228494	2	1	25	30	0.2	2	3	4	3	18000	16.69	2	3	6	1	18	21	-3.462	-3.753
Tirtol	Raghunathpur	0	2	0.0228494	4	5	30	35	3	1	1	4	2	50000	20.83	2	2.2	4	2	25	27	-0.639	-1.883
Tirtol	Raghunathpur	0	2	0.0228494	3	4	33	38	1	2	1	4	2	15000	18.43	1	2.5	5	2	24	26	-3.981	-2.756
Tirtol	Adhapati	1	2	0.0234397	1	1	30	35	0.04	2	8	4	3	30000	51.12	2	2.8	6	2	17	21	-0.53	0.252
Tirtol	Adhapati	1	2	0.0234397	3	3	24	35	1	1	96	4	1	25000	50.04	1	2.8	14	1	18	19	-1.14	-1.997
Tirtol	Adhapati	1	2	0.0234397	4	4	26	28	0.08	1	3	4	2	15000	46.69	2	2.9	5	1	21	22	-0.834	-1.679
Tirtol	Adhapati	1	2	0.0234397	3	4	30	32	1	1	1	4	1	30000	41.17	1	2.7	5	1	25	26	0.293	-3.485
Tirtol	Adhapati	1	2	0.0234397	2	4	26	29	2	1	1	4	1	50000	40.08	1	2.5	4	1	19	20	0.133	-1.663
Tirtol	Adhapati	1	2	0.0234397	3	3	26	30	1	2	96	4	1	15000	40.02	1	2.6	6	2	19	22	0.067	-1.94
Tirtol	Adhapati	1	2	0.0234397	4	4	25	34	1.5	1	5	4	1	150000	28.16	2	3	8	1	22	23	0.312	-2.706
Tirtol	Adhapati	1	2	0.0234397	4	3	29	34	1.5	1	1	4	1	36000	28.09	1	2.5	7	1	25	26	0.369	-1.183
Tirtol	Adhapati	1	2	0.0234397	5	4	25	25	2	1	1	4	1	20000	24.74	1	2.4	13	1	21	22	1.096	-0.848
Tirtol	Adhapati	1	2	0.0234397	3	3	32	35	0.5	2	8	4	2	24000	23.66	2	2.5	5	2	25	26	-2.434	0.96
Tirtol	Adhapati	1	2	0.0234397	3	3	26	30	0.24	2	1	4	2	20000	19.94	2	1.5	6	2	22	24	-3.438	-4.843
Tirtol	Adhapati	1	2	0.0234397	2	2	35	38	1	1	1	4	2	20000	17.28	2	2.5	6	7	24	25	-0.197	-3.711
Tirtol	Adhapati	1	2	0.0234397	4	3	24	35	0.1	2	96	4	1	24000	16.66	1	2	4	1	22	23	-1.067	0.175
Tirtol	Adhapati	1	2	0.0234397	5	6	31	43	0.3	2	6	4	1	144000	58.22	2	2.9	4	1	20	22	0.367	-2.544
Tirtol	Adhapati	1	2	0.0234397	4	5	30	38	2	2	6	4	1	40000	53.95	1	2.9	5	2	19	21	-3.85	-3.138
Tirtol	Adhapati	1	2	0.0234397	2	3	30	35	0.04	2	4	4	2	28000	29.01	2	2.5	5	2	18	19	-2.358	-4.308
Tirtol	Adhapati	1	2	0.0234397	5	6	27	32	2	1	5	4	1	160000	21.75	2	3.5	6	2	21	25	0.347	3.312
Tirtol	Adhapati	1	2	0.0234397	4	4	30	35	1.5	2	6	4	1	50000	20.63	1	3	4	2	24	25	-0.454	2.032
Tirtol	Adhapati	1	2	0.0234397	5	4	24	37	1.5	1	7	4	1	45000	20.11	2	2.7	8	1	20	22	-1.758	-1.822
Tirtol	Adhapati	1	2	0.0234397	5	4	29	31	0.03	2	6	4	1	48000	14.49	2	3.5	7	2	26	27	-2.153	-3.759
Tirtol	Bijipur	0	2	0.0668244	5	5	39	42	1	2	5	4	1	130000	59.96	1	4.2	6	1	26	27	1.027	0.387
Tirtol	Bijipur	0	2	0.0668244	3	3	30	33	0.1	1	8	4	2	18000	58.91	2	2.8	8	2	24	25	-2.66	-2.946
Tirtol	Bijipur	0	2	0.0668244	3	3	46	48	3	1	1	4	3	36000	56.15	1	3	5	1	27	30	3.438	NA
Tirtol	Bijipur	0	2	0.0668244	4	5	30	36	3	1	6	4	3	60000	56.08	1	2.8	12	2	22	24	1.488	1.867
Tirtol	Bijipur	0	2	0.0668244	3	4	25	35	2	2	1	4	2	80000	54.44	1	2.5	7	1	21	22	-3.071	-3.043
Tirtol	Bijipur	0	2	0.0668244	3	4	28	32	0.15	2	6	4	3	48000	52.99	2	2.6	4	2	21	23	-0.781	-2.667
Tirtol	Bijipur	0	2	0.0668244	3	4	25	32	0.36	1	1	4	3	15000	54.24	1	2.5	4	2	19	20	0.52	-3.886
Tirtol	Bijipur	0	2	0.0668244	3	4	30	40	2	1	1	4	2	11000	44.58	1	2.5	6	1	20	21	-1.298	-2.318
Tirtol	Bijipur	0	2	0.0668244	5	5	30	36	1.5	1	1	4	1	10000	42.74	1	2.6	7	1	24	25	2.317	-2.305
Tirtol	Bijipur	0	2	0.0668244	4	5	36	38	2.5	1	1	4	3	130000	41.76	2	2.6	8	1	24	26	-5.829	-1.979
Tirtol	Bijipur	0	2	0.0668244	3	3	26	29	0.1	1	4	4	2	40000	39.98	2	2.8	11	1	22	23	-0.286	-1.917
Tirtol	Bijipur	0	2	0.0668244	3	3	32	35	10	1	1	4	3	70000	37.52	1	2.5	3	1	26	29	1.677	-0.487
Tirtol	Bijipur	0	2	0.0668244	3	4	29	35	6	1	1	4	2	60000	36.99	2	2.5	14	1	23	25	-1.307	-2.269
Tirtol	Bijipur	0	2	0.0668244	3	4	35	40	2	1	1	4	2	15000	36.57	2	2	7	1	23	24	-2.098	-1.425
Tirtol	Bijipur	0	2	0.0668244	3	5	30	35	3	1	1	4	2	40000	36.3	2	2.5	8	2	26	27	-0.134	-2.721
Tirtol	Bijipur	0	2	0.0668244	2	4	25	30	0.5	1	1	4	2	30000	34.5	2	2.8	6	2	20	22	-2.312	-1.477
Tirtol	Bijipur	0	2	0.0668244	3	3	32	35	2	1	1	4	2	30000	32.66	2	3.5	7	1	28	29	-0.376	-3.117
Tirtol	Bijipur	0	2	0.0668244	3	4	28	32	0.15	2	6	4	3	48000	44.71	1	3	4	2	21	23	-6.045	-3.903
Tirtol	Bijipur	0	2	0.0668244	4	4	24	32	0.04	1	4	4	2	80000	21.65	2	3	5	1	20	22	0.571	-1.077
Tirtol	Bijipur	0	2	0.0668244	5	5	26	32	4	1	4	4	2	34000	21.65	2	4	12	1	22	24	0.781	-0.39
Tirtol	Bijipur	0	2	0.0668244	3	3	26	27	0.05	1	3	4	3	36000	16.85	2	3	7	1	21	22	-1.696	-4.531
Tirtol	Bijipur	0	2	0.0668244	4	5	32	35	3	1	1	4	2	100000	16.13	2	2.4	13	2	30	31	0.536	2.25
Tirtol	Bijipur	0	2	0.0668244	5	4	27	36	1.5	2	1	4	1	20000	12.71	2	3	5	1	20	21	-1.063	-4.015
Tirtol	Bijipur	0	2	0.0668244	5	5	27	35	2	1	5	4	1	300000	12.02	1	2.7	10	1	24	26	1.607	-2.87
Tirtol	Bijipur	0	2	0.0668244	4	4	26	35	1.5	2	1	4	1	30000	11.43	1	2.7	5	1	24	25	-0.199	-5.47
Tirtol	Bijipur	0	2	0.0668244	4	2	27	30	0.48	2	1	4	2	18000	10.15	1	3.5	6	1	19	20	-0.295	-2.17
Tirtol	Bijipur	0	2	0.0668244	5	4	30	36	2	1	6	4	3	48000	9.95	1	2.5	12	1	25	26	-1.74	1.104
Tirtol	Bijipur	0	2	0.0668244	4	5	29	35	0.3	1	5	4	3	150000	9.46	2	2.7	4	1	21	23	3.497	-1.955
Tirtol	Bijipur	0	2	0.0668244	3	3	27	35	0.5	2	3	4	3	25000	8.44	1	3.5	4	2	21	22	-1.446	-3.48
Tirtol	Bijipur	0	2	0.0668244	1	2	32	35	0.2	2	3	4	2	35000	8.38	1	2.5	7	1	18	19	-0.439	-7.083
Tirtol	Posala	0	2	0.0605826	4	5	29	33	2	1	1	4	2	60000	58.81	2	2.5	8	1	21	23	-2.226	-2.889
Tirtol	Posala	0	2	0.0605826	4	5	31	36	0.2	1	1	4	2	50000	58.25	2	2.9	5	2	23	28	-1.747	-3.302
Tirtol	Posala	0	2	0.0605826	3	3	28	30	0.5	1	3	4	2	20000	50.27	2	3.1	6	1	22	24	-4.04	0.627
Tirtol	Posala	0	2	0.0605826	4	4	26	35	1	1	1	4	2	20000	49.68	1	2.7	14	2	21	22	-1.684	-2.819
Tirtol	Posala	0	2	0.0605826	6	5	36	37	1	1	5	4	2	100000	46.82	1	2.8	7	1	24	26	-0.821	-2.018
Tirtol	Posala	0	2	0.0605826	3	3	30	35	1	1	1	4	3	24000	47.41	1	2.8	8	1	23	25	-1.604	-2.756
Tirtol	Posala	0	2	0.0605826	3	3	37	40	4	1	4	4	2	40000	22.54	2	2.6	10	1	22	24	2.989	-4.146
Tirtol	Posala	0	2	0.0605826	2	4	35	40	0.2	2	8	4	2	15000	46.13	2	2.6	6	1	16	19	-2.778	-1.573
Tirtol	Posala	0	2	0.0605826	4	3	28	35	0.2	1	1	4	2	18000	45.86	1	2.5	4	1	21	23	-2.807	0.971
Tirtol	Posala	0	2	0.0605826	3	3	26	29	1	2	4	4	2	30000	43.79	1	3.2	4	3	20	22	-1.689	-2.384
Tirtol	Posala	0	2	0.0605826	4	3	32	34	1	1	8	4	2	36000	40.97	2	2.5	6	1	25	27	-1.537	-2.965
Tirtol	Posala	0	2	0.0605826	4	5	26	35	0.2	2	6	4	2	20000	37.19	2	3.1	7	2	20	22	-5.276	-4.358
Tirtol	Posala	0	2	0.0605826	3	4	25	27	4	1	4	4	2	18000	36.44	1	2.9	8	2	18	19	-0.367	-3.17
Tirtol	Posala	0	2	0.0605826	2	3	33	40	0.04	2	4	4	2	18000	36.01	2	2.6	6	3	22	25	-2.85	-2.558
Tirtol	Posala	0	2	0.0605826	3	4	24	26	0.4	1	3	4	2	12000	30.75	2	2.6	4	2	20	22	-0.31	-2.67
Tirtol	Posala	0	2	0.0605826	4	4	24	28	4	1	1	4	2	12000	30.36	2	2.9	10	2	20	22	-0.128	-2.28
Tirtol	Posala	0	2	0.0605826	4	4	28	35	1	1	6	4	2	17000	27.5	1	3.1	7	1	18	20	-0.465	-1.193
Tirtol	Posala	0	2	0.0605826	3	3	23	25	2	2	4	4	3	48000	27.14	1	2.6	9	3	18	21	0.793	0.65
Tirtol	Posala	0	2	0.0605826	4	4	26	30	3	1	4	4	3	48000	26.55	1	2.8	12	1	23	24	-0.048	-2.545
Tirtol	Posala	0	2	0.0605826	3	5	28	34	2	1	6	4	3	6000	22.14	2	2.5	16	1	24	26	-2.633	-3.306
Tirtol	Posala	0	2	0.0605826	2	3	26	29	1	1	4	4	3	36000	20.27	2	2.5	10	3	20	22	-1.046	-1.131
Tirtol	Posala	0	2	0.0605826	2	3	28	30	3	1	1	4	3	36000	19.98	1	2.2	9	1	23	26	-1.912	-0.965
Tirtol	Posala	0	2	0.0605826	3	2	28	32	2	1	6	4	3	34000	17.71	2	2.9	11	1	24	26	-0.505	-0.503
Tirtol	Posala	0	2	0.0605826	3	4	31	35	4	1	1	4	2	50000	16.69	1	2.6	10	1	24	25	-3.443	-2.772
Tirtol	Posala	0	2	0.0605826	4	4	30	35	2	1	1	4	2	20000	15.97	1	2.5	8	2	23	24	-2.295	-1.776
Tirtol	Posala	0	2	0.0605826	4	4	30	38	0.2	2	4	4	2	12000	11.37	2	3.2	7	1	25	29	0.892	-3.078
Tirtol	Posala	0	2	0.0605826	4	4	24	29	2	2	1	4	3	36000	10.25	1	2.9	5	1	22	23	1.089	-3.011
Tirtol	Posala	0	2	0.0605826	3	3	26	27	1	1	1	4	2	15000	9.03	2	2.5	15	3	24	25	0.831	-3.693
Tirtol	Posala	0	2	0.0605826	3	4	28	32	6	1	1	4	2	50000	8.8	1	3.5	8	2	23	24	1.697	-4.668
Tirtol	Jogonia	0	2	0.0539185	2	1	35	40	0.06	1	3	4	2	10500	59.6	2	2.3	7	2	26	27	-2.132	-2.957
Tirtol	Jogonia	0	2	0.0539185	3	3	29	33	1.2	1	6	4	3	50000	59.04	2	2.9	4	2	22	23	-1.814	-3.312
Tirtol	Jogonia	0	2	0.0539185	2	4	30	35	0.08	1	6	4	2	35000	58.74	2	3	7	2	19	24	-0.193	-2.937
Tirtol	Jogonia	0	2	0.0539185	3	3	37	40	0.3	1	1	4	1	10000	56.9	1	2.8	7	3	20	28	-1.563	-1.321
Tirtol	Jogonia	0	2	0.0539185	3	3	39	39	0.04	1	5	4	3	60000	54.28	2	2.5	6	1	21	23	-1.898	-2.248
Tirtol	Jogonia	0	2	0.0539185	3	3	22	27	0.13	1	3	4	1	10000	48.89	1	4	4	1	18	20	-0.668	-1.732
Tirtol	Jogonia	0	2	0.0539185	1	1	28	33	0.02	1	1	4	3	15000	46.62	1	2.5	5	1	21	22	-0.796	-2.018
Tirtol	Jogonia	0	2	0.0539185	1	2	30	35	0.04	2	3	4	3	15000	43.56	1	2.9	3	1	23	24	-2.405	-1.819
Tirtol	Jogonia	0	2	0.0539185	4	4	33	38	5	1	4	4	1	60000	42.71	1	3.2	15	1	24	27	-1.447	-2.077
Tirtol	Jogonia	0	2	0.0539185	3	3	26	35	0.06	1	8	4	1	30000	42.09	2	3.2	6	1	18	20	0.32	-1.482
Tirtol	Jogonia	0	2	0.0539185	5	5	27	29	1	1	5	4	1	200000	42.09	1	3.3	11	2	23	24	0.05	-2.775
Tirtol	Jogonia	0	2	0.0539185	2	3	31	37	0.04	2	1	4	1	15000	38.6	2	2.6	4	1	24	26	0.963	1.401
Tirtol	Jogonia	0	2	0.0539185	3	4	25	32	0.5	2	4	4	1	18000	35.94	1	2.7	4	2	18	19	-2.604	-0.711
Tirtol	Jogonia	0	2	0.0539185	1	2	30	32	0.04	1	3	4	3	12000	35.81	1	2.8	7	1	18	20	-2.68	-1.983
Tirtol	Jogonia	0	2	0.0539185	4	5	30	37	2	1	1	4	2	18000	33.25	2	2.5	5	2	22	23	-1.847	-3.632
Tirtol	Jogonia	0	2	0.0539185	2	3	27	36	0.3	1	1	4	1	20000	33.12	2	2.8	7	2	20	22	-1.471	-1.7
Tirtol	Jogonia	0	2	0.0539185	2	4	30	35	0.04	2	3	4	3	12000	21.45	1	3	6	1	26	27	-0.656	-0.543
Tirtol	Jogonia	0	2	0.0539185	4	4	28	35	1.5	2	1	4	1	18000	27.17	1	2.5	5	2	22	23	-6.551	-3.782
Tirtol	Jogonia	0	2	0.0539185	4	4	25	34	3	2	1	4	1	36000	24.57	1	2.7	8	1	21	23	-1.783	-2.446
Tirtol	Jogonia	0	2	0.0539185	3	3	22	27	0.1	1	3	4	2	24000	24.41	2	2.8	4	2	18	20	-2.087	-3.62
Tirtol	Jogonia	0	2	0.0539185	2	4	35	40	0.07	1	6	4	2	36000	21.13	2	2.5	5	1	19	24	-0.662	-0.622
Tirtol	Jogonia	0	2	0.0539185	4	5	28	34	2	1	4	4	1	80000	17.28	2	3.4	7	1	25	27	0.518	1.655
Tirtol	Jogonia	0	2	0.0539185	4	2	28	30	3	1	1	4	1	36000	16.3	1	2.7	5	1	25	26	-0.758	-1.448
Tirtol	Jogonia	0	2	0.0539185	3	4	26	32	0.02	2	3	1	1	12000	17.28	2	3	3	1	21	23	0.815	-2.007
Tirtol	Jogonia	0	2	0.0539185	5	5	35	38	1	1	1	4	1	100000	15.15	1	2.5	9	2	23	26	-4.296	-4.505
Tirtol	Jogonia	0	2	0.0539185	4	4	28	30	0.04	2	3	4	2	10000	13.01	2	2.6	3	1	20	24	-0.487	-0.063
Tirtol	Jogonia	0	2	0.0539185	3	3	30	35	0.2	2	3	4	3	12000	9.82	1	2.8	4	1	20	24	-0.287	-3.819
Tirtol	Jogonia	0	2	0.0539185	2	4	27	36	0.3	1	1	4	1	12000	10.09	2	2.5	7	2	21	23	-1.697	-4.121
Tirtol	Jogonia	0	2	0.0539185	3	4	21	30	0.2	2	1	4	1	36000	8.21	2	2.5	4	1	19	20	0.315	-6.518
Tirtol	Jogonia	0	2	0.0539185	3	4	24	30	0.5	1	1	4	3	15000	7.62	2	2.4	6	1	17	24	-1.644	-4.268
Tirtol	Krishnanadapur	0	2	0.0950937	3	4	36	38	0.1	1	6	1	5	60000	58.55	1	2.5	9	2	24	26	-1.019	-1.703
Tirtol	Krishnanadapur	0	2	0.0950937	3	4	36	38	0.08	1	6	1	5	60000	46.49	2	2.8	10	2	23	25	-2.008	-2.974
Tirtol	Krishnanadapur	0	2	0.0950937	4	3	27	35	0.2	2	8	1	5	25000	25.49	2	3.5	7	2	21	23	-0.535	-1.22
Tirtol	Krishnanadapur	0	2	0.0950937	2	2	35	38	0.06	1	3	1	5	15000	13.11	2	2.5	7	2	15	19	-2.332	-2.946
Tirtol	Krishnanadapur	0	2	0.0950937	2	4	28	30	0.4	1	6	1	5	30000	13.11	1	4	6	1	20	22	-2.033	-2.039
Tirtol	Krishnanadapur	0	2	0.0950937	2	2	40	44	0.04	2	6	1	5	40000	35.35	2	2.9	5	2	25	26	-6.099	-2.141
Tirtol	Krishnanadapur	0	2	0.0950937	3	5	24	30	0.3	1	6	1	5	30000	9.23	1	2.7	14	4	22	23	0.498	-2.695
Tirtol	Krishnanadapur	0	2	0.0950937	2	4	35	50	0.06	2	5	1	5	30000	59.33	2	2.5	6	1	20	25	-3.301	-2.273
Tirtol	Krishnanadapur	0	2	0.0950937	2	3	32	33	0.06	1	6	1	5	40000	50.07	2	2.2	8	2	19	21	-2.243	-3.143
Tirtol	Krishnanadapur	0	2	0.0950937	4	4	26	30	0.06	2	6	1	5	80000	36.93	2	2.6	17	3	19	22	-1.257	-0.88
Tirtol	Krishnanadapur	0	2	0.0950937	2	3	29	35	0.04	2	8	1	5	80000	26.51	2	2.6	6	3	18	19	-0.902	-1.584
Tirtol	Krishnanadapur	0	2	0.0950937	2	3	30	40	0.06	1	96	1	5	20000	14.13	1	2.5	5	1	20	21	0.446	-1.616
Tirtol	Krishnanadapur	0	2	0.0950937	3	3	24	30	0.04	2	8	1	5	60000	8.15	1	3	5	2	17	20	1.762	-4.654
Tirtol	Krishnanadapur	0	2	0.0950937	3	3	35	44	0.4	2	4	1	5	18000	58.74	1	2.5	9	1	18	20	-0.965	-1.78
Tirtol	Krishnanadapur	0	2	0.0950937	5	4	28	30	0.1	1	6	1	5	40000	52.8	2	2.6	14	2	23	24	-2.238	-0.412
Tirtol	Krishnanadapur	0	2	0.0950937	3	4	31	36	0.4	1	96	1	5	60000	50.6	1	2.8	7	1	20	22	-1.499	-2.279
Tirtol	Krishnanadapur	0	2	0.0950937	4	96	35	42	0.08	1	5	1	5	150000	32.62	1	3	6	2	18	20	-1.682	-1.371
Tirtol	Krishnanadapur	0	2	0.0950937	4	4	25	30	0.1	2	4	1	5	60000	51.38	2	2.5	5	2	18	20	-7.752	0.491
Tirtol	Krishnanadapur	0	2	0.0950937	3	2	26	29	0.1	2	8	1	5	60000	47.18	1	2.5	6	2	20	21	-0.424	-1.299
Tirtol	Krishnanadapur	0	2	0.0950937	4	3	25	32	0.04	1	8	1	5	60000	41.53	2	2.7	11	1	20	21	1.572	-2.52
Tirtol	Krishnanadapur	0	2	0.0950937	2	2	31	42	0.08	1	8	1	5	60000	28.71	1	3.5	5	1	20	21	-2.239	-0.454
Tirtol	Krishnanadapur	0	2	0.0950937	4	3	29	31	0.06	1	8	4	3	60000	17.87	1	2.8	10	2	24	26	-1.387	-1.554
Tirtol	Krishnanadapur	0	2	0.0950937	3	4	30	36	1	1	1	4	2	30000	11.07	1	3.5	12	3	24	25	-0.247	-2.452
Tirtol	Krishnanadapur	0	2	0.0950937	5	4	30	34	0.5	1	1	4	2	80000	10.25	2	2	14	3	28	29	0.278	-2.378
Tirtol	Krishnanadapur	0	2	0.0950937	2	3	32	38	0.2	2	8	1	5	60000	46.75	1	3	5	1	18	20	-0.56	-1.076
Tirtol	Krishnanadapur	0	2	0.0950937	2	3	30	32	0.16	1	3	1	5	44000	46.39	1	2.5	22	4	22	23	-2.205	-3.517
Tirtol	Krishnanadapur	0	2	0.0950937	2	4	37	50	0.04	2	96	1	5	28000	43.24	2	3	6	3	25	26	-1.282	-2.139
Tirtol	Krishnanadapur	0	2	0.0950937	2	2	30	40	0.04	2	3	1	5	36000	41.59	1	2.8	8	1	25	26	1.404	-2.744
Tirtol	Krishnanadapur	0	2	0.0950937	3	4	25	31	0	1	5	1	5	240000	29.17	2	2.7	14	2	20	21	-1.93	0.125
Tirtol	Krishnanadapur	0	2	0.0950937	3	4	25	26	0.04	1	4	1	5	52000	33.18	2	2.8	6	1	21	22	-0.939	-0.795
Tirtol	Krishnanadapur	0	2	0.0950937	3	4	23	35	0.05	1	6	1	5	80000	30.59	2	3	10	2	19	21	0.441	-0.807
Tirtol	Krishnanadapur	0	2	0.0950937	3	5	23	30	0.12	2	6	1	5	75000	25.82	2	2.6	5	1	18	21	-0.481	-0.418
Tirtol	Krishnanadapur	0	2	0.0950937	3	4	30	36	0.04	2	6	4	2	36000	23.43	1	2.8	5	1	22	23	-0.601	-1.573
Tirtol	Krishnanadapur	0	2	0.0950937	4	3	25	28	0.04	2	6	1	5	36000	15.01	1	2.8	11	1	21	24	0.055	-1.547
Tirtol	Krishnanadapur	0	2	0.0950937	4	3	24	31	0.12	2	6	1	5	48000	59.3	1	2.5	4	1	18	20	-1.58	-3.102
Tirtol	Krishnanadapur	0	2	0.0950937	2	3	30	40	0.04	2	6	1	5	24000	15.64	2	2.7	4	2	23	25	0.428	-2.416
Tirtol	Krishnanadapur	0	2	0.0950937	2	2	32	38	0.04	1	3	1	5	15000	56.77	1	2.5	7	2	20	22	-1.46	-1.865
Tirtol	Krishnanadapur	0	2	0.0950937	3	4	32	35	0.1	2	6	1	5	80000	50.2	2	2.7	13	1	21	25	-0.96	-2.451
Tirtol	Krishnanadapur	0	2	0.0950937	1	2	32	39	0.02	2	3	1	5	18000	48.92	1	2.4	8	3	19	21	-2.257	-1.599
Tirtol	Krishnanadapur	0	2	0.0950937	4	3	27	35	0.4	2	4	1	5	200000	48.56	1	4.5	8	1	17	20	-0.057	-2.842
Tirtol	Krishnanadapur	0	2	0.0950937	5	5	27	35	9	1	4	4	2	200000	44.88	1	2.3	20	2	21	23	-1.974	-2.425
Tirtol	Krishnanadapur	0	2	0.0950937	2	2	23	24	0.04	2	6	1	5	40000	39.59	2	3.1	3	1	19	20	-0.55	-2.512
Tirtol	Krishnanadapur	0	2	0.0950937	4	4	28	40	0.08	2	4	4	2	80000	37.26	2	2.2	4	1	23	24	0.773	0.099
Tirtol	Krishnanadapur	0	2	0.0950937	3	3	34	35	0.1	2	6	4	2	50000	33.77	1	2.7	5	1	23	25	-1.444	-1.586
Tirtol	Krishnanadapur	0	2	0.0950937	3	3	30	38	0.28	1	6	1	5	200000	23.79	2	2.5	8	3	18	19	-1.843	-5.17
Tirtol	Krishnanadapur	0	2	0.0950937	1	2	35	41	0.06	2	4	1	5	25000	10.91	2	2.5	7	1	15	16	-2.366	-3.31
Tirtol	Krishnanadapur	0	2	0.0950937	2	2	25	27	0.05	2	6	1	5	20000	9	1	2.3	7	2	21	22	-0.923	-4.947
Tirtol	Krishnanadapur	0	2	0.0950937	2	3	30	32	0.08	2	3	1	5	25000	57.17	2	2.8	4	1	18	20	-1.872	-1.666
Tirtol	Krishnanadapur	0	2	0.0950937	2	2	27	29	0.04	2	8	1	5	60000	41.4	2	2.8	5	1	19	20	-2.242	-0.27
Tirtol	Krishnanadapur	0	2	0.0950937	4	5	30	34	3	2	6	1	5	150000	35.55	1	3.2	15	1	21	22	-0.024	-1.799
Tirtol	Krishnanadapur	0	2	0.0950937	4	5	22	32	5	1	1	1	5	100000	11.76	2	3.5	5	1	20	21	-2.663	-2.57
Tirtol	Krishnanadapur	0	2	0.0950937	1	3	29	35	0.4	1	1	1	5	15000	59.63	1	2.9	6	1	20	21	-0.684	-2.646
Tirtol	Krishnanadapur	0	2	0.0950937	4	4	32	42	5	2	1	1	5	200000	59.37	1	2.5	16	2	17	18	-2.455	-3.298
Tirtol	Krishnanadapur	0	2	0.0950937	3	4	28	35	0.5	2	1	1	5	80000	41.92	1	2.65	12	1	22	23	-1.819	-1.991
Tirtol	Krishnanadapur	0	2	0.0950937	3	4	33	35	0.2	1	4	1	5	40000	29.5	1	2.6	9	2	29	30	-2.446	-1.23
Tirtol	Krishnanadapur	0	2	0.0950937	2	3	20	29	1	2	1	1	5	50000	28.02	1	3	8	3	18	19	-2.347	-3.474
Tirtol	Krishnanadapur	0	2	0.0950937	3	3	27	31	2	1	4	1	5	70000	19.09	2	3.2	11	2	23	24	0.133	-2.324
Tirtol	Krishnanadapur	0	2	0.0950937	3	3	35	40	0.1	2	4	1	5	70000	15.54	2	3.1	6	1	19	21	2.598	-2.202
Kujang	Balarampur	0	0	0.0430913	4	4	27	33	0.36	1	1	4	2	40000	59.6	1	3	5	1	19	22	-1.395	0.482
Kujang	Balarampur	0	0	0.0430913	3	4	37	39	1	1	1	4	1	24000	59.14	1	2.8	5	2	28	30	-0.889	0.258
Kujang	Balarampur	0	0	0.0430913	1	1	30	36	0	1	3	4	1	12000	52.96	1	2.6	4	1	22	23	-0.387	-1.304
Kujang	Balarampur	0	0	0.0430913	1	2	33	40	1	1	1	4	1	30000	51.78	2	2.8	5	1	21	22	-1.184	-1.628
Kujang	Balarampur	0	0	0.0430913	4	3	29	38	5	1	1	4	1	70000	46.39	2	2.6	17	4	21	23	-0.664	-0.923
Kujang	Balarampur	0	0	0.0430913	4	5	27	33	1	2	1	4	3	18000	41.46	1	2.5	6	1	23	25	-1.668	-1.303
Kujang	Balarampur	0	0	0.0430913	2	2	28	30	1	1	1	4	2	18000	26.87	2	2.5	4	1	20	23	-2.083	-1.759
Kujang	Balarampur	0	0	0.0430913	2	3	30	32	1	1	6	4	1	36000	23.69	1	2.6	4	2	21	24	-4.18	-1.708
Kujang	Balarampur	0	0	0.0430913	4	4	25	36	1	1	1	4	2	18000	6.51	1	2.7	5	2	21	23	0.965	-1.865
Kujang	Balarampur	0	0	0.0430913	3	3	35	42	0.4	2	3	4	2	18000	52.4	1	2.3	5	1	25	27	-4.564	-1.629
Kujang	Balarampur	0	0	0.0430913	3	2	30	33	0.25	1	1	4	1	48000	19.22	2	2.5	15	3	20	22	-3.952	-0.141
Kujang	Balarampur	0	0	0.0430913	1	2	25	28	0.5	2	1	4	3	24000	10.61	2	2.7	6	2	21	22	-0.21	-3.139
Kujang	Balarampur	0	0	0.0430913	3	2	25	28	1	1	96	1	5	50000	27.99	1	2	8	2	21	22	-1.308	-1.934
Kujang	Balarampur	0	0	0.0430913	3	4	29	32	2	1	96	4	2	28000	23.06	2	2.5	17	4	23	24	-3.314	-1.468
Kujang	Balarampur	0	0	0.0430913	3	3	25	30	0.5	1	7	4	2	39000	6.08	2	2.5	18	4	23	24	1.803	-1.648
Kujang	Balarampur	0	0	0.0430913	3	4	27	36	2	1	96	4	1	24000	45.67	2	2.6	11	2	21	23	-1.858	-0.437
Kujang	Balarampur	0	0	0.0430913	3	3	25	27	0.24	1	1	4	1	20000	11.47	1	2.4	5	1	23	24	-0.365	2.93
Kujang	Balarampur	0	0	0.0430913	1	2	30	40	0	2	96	4	2	18000	45.34	1	2.1	5	2	16	18	-2.177	-2.174
Kujang	Balarampur	0	0	0.0430913	4	3	23	25	0.1	2	6	4	2	40000	20.37	2	2.5	3	1	21	22	-4.043	-0.657
Kujang	Balarampur	0	0	0.0430913	4	4	32	35	0.5	1	1	4	2	20000	8.87	1	2.4	6	1	25	27	-0.221	-1.133
Kujang	Balarampur	0	0	0.0430913	3	2	28	30	1	1	1	1	5	20000	57.46	2	2.5	3	1	21	22	-3.478	-1.149
Kujang	Balarampur	0	0	0.0430913	1	4	26	30	0	2	3	4	2	8000	55.98	1	3.5	4	2	20	22	-1.295	0.429
Kujang	Balarampur	0	0	0.0430913	2	3	27	30	0.5	1	3	4	2	12000	53.65	2	2.4	7	2	20	21	-3.92	-2.641
Kujang	Balarampur	0	0	0.0430913	4	4	35	40	0.5	2	5	4	2	120000	55.06	1	2.6	5	1	25	27	-1.864	-1.137
Kujang	Balarampur	0	0	0.0430913	3	3	28	30	0.5	2	1	4	2	20000	34.89	1	2.4	3	1	22	23	-1.095	-1.21
Kujang	Balarampur	0	0	0.0430913	1	2	27	30	0.04	2	6	1	5	36000	26.94	1	2.5	5	2	21	22	-1.244	-1.781
Kujang	Balarampur	0	0	0.0430913	5	4	30	35	6	1	6	4	2	30000	56.31	1	2.3	25	3	24	25	-2.943	-2.066
Kujang	Balarampur	0	0	0.0430913	4	3	29	36	0.2	1	4	4	2	40000	37.65	1	2.9	5	1	25	26	-1.19	-1.503
Kujang	Balarampur	0	0	0.0430913	3	3	29	34	1.2	1	4	4	2	30000	35.48	2	2.5	7	1	23	25	-1.16	-0.566
Kujang	Balarampur	0	0	0.0430913	3	4	27	32	0.5	1	1	4	2	50000	31.51	2	2.5	7	1	20	24	-1.783	-0.394
Kujang	Garei	0	0	0.0535399	2	3	28	32	0.58	1	6	4	1	48000	56.08	2	3	3	1	21	22	1.415	1.934
Kujang	Garei	0	0	0.0535399	5	6	28	37	2.5	2	5	4	1	140000	55.72	1	3.5	3	1	24	25	1.694	2.119
Kujang	Garei	0	0	0.0535399	2	3	30	33	1.5	1	1	4	1	24000	55.33	1	2.8	7	1	21	23	-2.319	-0.857
Kujang	Garei	0	0	0.0535399	4	4	28	33	1	2	1	4	1	36000	55.03	2	3.5	5	3	21	23	-1.508	-1.67
Kujang	Garei	0	0	0.0535399	5	5	30	35	2	2	5	4	1	240000	53.62	1	2.9	10	2	24	26	-0.035	-0.178
Kujang	Garei	0	0	0.0535399	2	4	35	45	1	1	1	4	1	24000	52.11	2	2.6	5	2	25	28	-1.884	-2.288
Kujang	Garei	0	0	0.0535399	1	2	34	36	1	2	1	4	2	15000	50.27	2	2.8	8	1	25	28	-1.969	1.454
Kujang	Garei	0	0	0.0535399	1	1	24	25	0.04	2	3	4	3	10000	48.1	1	3.2	3	1	19	20	-1.664	-2.059
Kujang	Garei	0	0	0.0535399	5	5	28	35	3	1	1	4	1	15000	47.15	2	3	5	2	22	25	-0.403	-0.231
Kujang	Garei	0	0	0.0535399	4	5	27	30	0.5	1	1	4	3	15000	46.42	2	2.5	7	2	21	23	-0.822	-1.891
Kujang	Garei	0	0	0.0535399	5	5	30	35	1	2	6	4	1	48000	38.57	2	2.6	3	1	24	25	-2.857	-0.866
Kujang	Garei	0	0	0.0535399	4	5	22	32	1.5	1	1	4	2	12000	35.52	1	2.4	7	1	19	20	-1.578	-1.434
Kujang	Garei	0	0	0.0535399	4	3	26	30	1	1	8	4	2	35000	35.52	2	2.8	4	1	21	22	-1.879	0.412
Kujang	Garei	0	0	0.0535399	1	4	35	40	1	1	4	4	3	18000	34.73	1	2.5	10	3	20	22	-2.219	-0.155
Kujang	Garei	0	0	0.0535399	3	3	28	35	1	1	6	4	2	24000	33.61	1	2.4	6	2	24	26	0.755	1.506
Kujang	Garei	0	0	0.0535399	3	5	27	30	2	1	1	4	2	24000	33.41	2	2.8	7	2	21	23	-1.604	-1.975
Kujang	Garei	0	0	0.0535399	1	1	24	26	0.04	2	3	4	3	12000	31.41	1	3.5	6	2	20	21	-1.453	0.827
Kujang	Garei	0	0	0.0535399	2	2	28	31	5	1	1	4	2	24000	30.06	2	3	6	1	21	23	-1.961	1.806
Kujang	Garei	0	0	0.0535399	5	5	25	31	0.2	1	6	4	1	60000	29.47	1	2.9	9	1	21	24	-2.322	1.472
Kujang	Garei	0	0	0.0535399	3	2	40	45	1	2	1	4	2	7000	27.24	2	2.8	4	1	21	32	-1.629	0.058
Kujang	Garei	0	0	0.0535399	5	5	31	33	0.5	2	5	4	2	140000	21.55	2	2.5	8	1	27	28	0.392	-0.639
Kujang	Garei	0	0	0.0535399	5	5	32	34	1.5	2	5	4	1	90000	21.59	2	3.2	5	1	26	28	-1.49	0.101
Kujang	Garei	0	0	0.0535399	4	5	24	29	5	1	4	4	2	70000	17.15	2	2.6	7	1	21	22	0.708	-0.822
Kujang	Garei	0	0	0.0535399	4	5	34	36	1	1	4	4	3	15000	16.85	2	2.5	4	1	26	27	-1.044	-0.593
Kujang	Garei	0	0	0.0535399	5	5	25	33	0.1	2	6	4	2	23000	16.49	2	2.5	4	1	23	24	0.555	1.278
Kujang	Garei	0	0	0.0535399	4	5	27	34	4	1	1	4	1	60000	15.44	2	2.6	5	1	23	25	-0.904	-3.078
Kujang	Garei	0	0	0.0535399	4	4	28	33	1	2	1	4	2	30000	15.28	2	2.7	5	3	21	23	-1.295	-0.651
Kujang	Garei	0	0	0.0535399	4	5	27	35	1.25	2	1	4	1	80000	9.23	1	3	3	1	25	26	0.098	-4.023
Kujang	Garei	0	0	0.0535399	3	4	27	30	1.5	2	1	4	2	80000	7.59	2	3.2	11	1	24	27	0.316	-1.012
Kujang	Garei	0	0	0.0535399	5	5	28	35	3	1	1	4	1	15000	6.41	2	3	5	2	22	24	2.678	-4.028
Kujang	BhutaMundai	0	0	0.066687	3	4	28	35	1	2	6	4	2	60000	59.79	1	2.7	17	2	22	24	-4.139	0.821
Kujang	BhutaMundai	0	0	0.066687	2	2	35	40	0.06	2	3	4	2	15000	51.42	1	2.8	4	1	24	25	-2.022	-0.738
Kujang	BhutaMundai	0	0	0.066687	3	4	33	45	0.08	2	4	4	2	10000	46.42	1	2.7	5	1	18	21	1.225	-1.159
Kujang	BhutaMundai	0	0	0.066687	1	2	28	31	0.06	1	3	4	3	50000	27.73	1	2.6	8	3	18	19	1.618	0.769
Kujang	BhutaMundai	0	0	0.066687	3	3	26	28	0.06	2	3	4	3	30000	17.74	2	3	12	1	23	24	-1.71	-1.289
Kujang	BhutaMundai	0	0	0.066687	1	3	32	35	0.04	2	3	4	3	24000	10.22	2	2.8	5	2	18	26	-0.309	-3.554
Kujang	BhutaMundai	0	0	0.066687	1	1	52	55	0.04	2	3	4	2	24000	58.38	1	2.5	5	1	16	35	-0.771	-1.515
Kujang	BhutaMundai	0	0	0.066687	4	5	29	36	0.02	2	96	4	2	24000	50.79	2	2.5	4	1	23	24	-1.576	-1.94
Kujang	BhutaMundai	0	0	0.066687	1	2	27	32	0.04	2	3	4	2	24000	48.43	1	2.5	6	2	20	22	-3.888	-2.236
Kujang	BhutaMundai	0	0	0.066687	4	4	29	38	0.1	2	4	4	2	18000	42.15	2	3.2	4	1	24	25	-1.41	-1.89
Kujang	BhutaMundai	0	0	0.066687	3	4	25	35	0.08	2	4	4	2	16000	41.07	2	2.5	5	2	19	21	-5.624	-1.241
Kujang	BhutaMundai	0	0	0.066687	3	3	27	31	0.1	2	4	4	2	34000	40.05	2	3	12	2	20	22	-0.372	-1.017
Kujang	BhutaMundai	0	0	0.066687	3	4	33	40	0.06	2	4	4	2	28000	34.73	1	2.9	4	2	27	28	-1.067	0.68
Kujang	BhutaMundai	0	0	0.066687	3	3	27	32	0.1	2	8	4	2	28000	32.76	1	2.9	6	2	20	22	-1.634	0.595
Kujang	BhutaMundai	0	0	0.066687	2	2	27	30	0.04	2	3	4	3	12000	25.59	2	2.7	6	2	21	23	-0.136	-1.929
Kujang	BhutaMundai	0	0	0.066687	2	4	25	28	0.08	2	3	4	2	12000	21.09	1	2.7	5	1	21	23	-3.063	0.265
Kujang	BhutaMundai	0	0	0.066687	4	4	33	45	2	2	6	4	3	36000	16.69	1	2.5	4	1	23	26	6.546	-0.091
Kujang	BhutaMundai	0	0	0.066687	5	5	25	29	3	2	4	4	1	80000	16.46	1	2.7	8	2	23	24	6.862	0.093
Kujang	BhutaMundai	0	0	0.066687	2	4	28	36	0.04	1	6	4	2	26000	58.45	1	2.5	4	1	17	19	-2.625	-0.504
Kujang	BhutaMundai	0	0	0.066687	3	5	32	35	2	1	1	4	2	60000	56.41	2	3.1	9	1	25	27	-0.26	-1.053
Kujang	BhutaMundai	0	0	0.066687	2	3	32	38	1	1	1	4	2	40000	44.09	1	2.8	5	1	19	20	-1.159	-0.264
Kujang	BhutaMundai	0	0	0.066687	4	4	27	32	6	1	1	4	2	50000	44.09	2	2.8	10	2	23	24	-2.183	-1.796
Kujang	BhutaMundai	0	0	0.066687	4	4	28	36	0.5	1	4	4	2	30000	37.06	1	2.6	14	3	22	23	-1.697	-0.729
Kujang	BhutaMundai	0	0	0.066687	3	4	29	35	2	1	1	4	2	40000	40.77	1	2.4	10	1	23	24	-0.18	-0.395
Kujang	BhutaMundai	0	0	0.066687	1	3	38	43	0.5	1	6	4	2	25000	34.56	2	2.9	6	1	16	19	-2.656	-1.753
Kujang	BhutaMundai	0	0	0.066687	4	3	29	30	0.08	2	96	4	2	36000	32.07	2	2.5	4	1	20	22	-4.365	-0.65
Kujang	BhutaMundai	0	0	0.066687	3	2	25	28	0.02	1	2	4	2	17000	20.17	1	2.6	3	1	21	22	-2.713	-0.953
Kujang	BhutaMundai	0	0	0.066687	2	4	28	33	0.8	1	96	4	2	36000	16.13	1	2.7	3	1	21	26	-1.524	-1.155
Kujang	BhutaMundai	0	0	0.066687	3	3	22	29	0.3	2	96	4	2	60000	14.13	2	2.8	3	1	20	21	-2.239	0.178
Kujang	Muthapada	0	0	0.00853205	4	4	30	32	0.2	1	1	4	2	25000	56.51	2	2.5	6	1	24	25	-1.935	-1.406
Kujang	Muthapada	0	0	0.00853205	5	5	32	35	7	2	1	4	1	150000	56.25	1	2.5	8	1	27	28	-2.136	-2.163
Kujang	Muthapada	0	0	0.00853205	5	6	34	35	7	2	5	4	1	80000	49.87	2	2.9	4	1	25	26	-0.372	-2.226
Kujang	Muthapada	0	0	0.00853205	4	2	24	29	0.06	1	3	4	3	10000	31.51	1	2.5	3	1	18	21	-1.729	-0.538
Kujang	Muthapada	0	0	0.00853205	5	5	27	33	0.08	1	1	4	2	20000	28.39	1	3	7	1	21	22	-1.572	1.446
Kujang	Muthapada	0	0	0.00853205	5	5	33	41	2	2	5	4	1	30000	25.99	2	2.7	7	1	26	28	-1.152	-1.26
Kujang	Muthapada	0	0	0.00853205	1	1	26	28	0.02	1	1	4	3	15000	19.68	1	2.5	6	1	19	21	-3.754	-2.962
Kujang	Muthapada	0	0	0.00853205	2	3	26	29	0.01	2	3	4	3	18000	13.37	2	2.4	7	2	20	21	-1.454	-2.353
Kujang	Bharalo	1	0	0.0597769	5	6	33	39	4	2	5	4	3	20000	56.54	2	3.1	4	1	22	23	-0.923	-1.288
Kujang	Bharalo	1	0	0.0597769	3	4	28	35	0.5	1	1	4	2	18000	52.44	2	2.9	12	1	23	24	-0.736	-1.742
Kujang	Bharalo	1	0	0.0597769	4	5	28	39	1.2	1	1	4	2	20000	44.88	2	2.5	5	1	21	22	-2.474	-1.722
Kujang	Bharalo	1	0	0.0597769	5	5	28	30	1	2	5	4	2	60000	44.48	2	3.2	4	1	23	24	-1.897	-0.183
Kujang	Bharalo	1	0	0.0597769	4	4	27	35	1	1	1	4	2	22000	43.2	2	2.7	4	2	22	23	-0.014	-0.075
Kujang	Bharalo	1	0	0.0597769	5	5	28	31	6	1	1	4	2	24000	41.33	1	2.2	10	1	23	24	-2.437	-1.93
Kujang	Bharalo	1	0	0.0597769	2	2	28	32	2	1	4	4	2	12000	40.48	2	2.6	9	2	21	23	-8.861	NA
Kujang	Bharalo	1	0	0.0597769	2	2	24	27	2	1	1	4	2	18000	40.31	2	3	5	1	18	20	-1.465	-1.106
Kujang	Bharalo	1	0	0.0597769	3	4	28	34	0.04	1	3	4	1	12000	38.47	1	2.5	5	1	20	22	0.989	-1.421
Kujang	Bharalo	1	0	0.0597769	2	4	30	39	0.5	2	3	4	2	15000	37.26	2	2.7	5	2	19	21	-1.233	0.145
Kujang	Bharalo	1	0	0.0597769	5	5	35	37	7	2	1	4	2	60000	36.21	2	2.4	9	2	27	29	-1.046	-0.765
Kujang	Bharalo	1	0	0.0597769	4	5	24	30	2	1	1	4	3	30000	35.65	1	2.5	11	2	20	22	-0.475	-2.559
Kujang	Bharalo	1	0	0.0597769	4	5	28	35	0.5	1	1	4	2	12000	34.86	2	2.5	3	1	24	25	-0.72	-0.937
Kujang	Bharalo	1	0	0.0597769	3	3	27	29	0.25	1	1	4	2	15000	33.45	1	2.7	4	1	23	24	-0.579	-0.022
Kujang	Bharalo	1	0	0.0597769	4	4	26	29	2	1	5	4	1	25000	26.84	2	2.8	7	1	23	24	-1.364	-1.61
Kujang	Bharalo	1	0	0.0597769	4	3	31	35	0.5	1	8	4	3	30000	24.15	2	2.8	12	2	28	29	-1.437	0.723
Kujang	Bharalo	1	0	0.0597769	4	5	27	35	4	1	4	4	2	120000	19.25	2	2.6	5	1	24	26	0.111	-1.358
Kujang	Bharalo	1	0	0.0597769	4	5	23	28	6	2	6	4	2	100000	18.96	1	2.7	8	1	19	22	-0.363	-1.344
Kujang	Bharalo	1	0	0.0597769	3	4	30	34	1.5	1	1	4	2	15000	18.07	2	3.1	6	2	24	25	0.557	-0.78
Kujang	Bharalo	1	0	0.0597769	3	3	28	33	0.1	2	1	4	3	30000	13.27	1	2.8	11	1	18	20	-2.431	-1.956
Kujang	Bharalo	1	0	0.0597769	3	4	35	40	4	1	1	4	2	40000	17.05	2	2.5	11	2	23	25	-0.815	0.572
Kujang	Lunukua	0	0	0.0456918	3	3	34	37	0.75	1	1	4	2	15000	58.48	1	2.5	4	1	24	29	-1.143	-0.332
Kujang	Lunukua	0	0	0.0456918	4	4	30	40	0.2	2	7	4	3	15000	55.62	1	3.5	9	1	21	24	-2.528	0.53
Kujang	Lunukua	0	0	0.0456918	2	2	33	35	0.04	2	8	4	2	10000	56.25	2	2.8	3	1	21	25	-3.131	-2.272
Kujang	Lunukua	0	0	0.0456918	2	3	29	30	3	1	1	4	2	15000	54.21	1	2.5	8	1	22	23	-1.714	-3.06
Kujang	Lunukua	0	0	0.0456918	3	3	24	32	0.5	2	1	4	2	25000	52.8	2	3	6	2	21	23	-0.969	-0.442
Kujang	Lunukua	0	0	0.0456918	2	3	28	30	0.04	1	3	4	3	10000	51.25	1	2.5	4	1	18	21	-2.595	-0.662
Kujang	Lunukua	0	0	0.0456918	3	4	25	28	1	2	8	4	3	24000	49.64	1	2.9	6	1	19	20	-0.376	0.763
Kujang	Lunukua	0	0	0.0456918	2	3	30	34	0.2	1	1	4	3	18000	42.15	1	2.8	6	1	20	21	-2.655	0.102
Kujang	Lunukua	0	0	0.0456918	2	3	30	37	0.04	2	3	4	2	18000	39.62	1	2.5	4	1	17	24	-3.296	-1.438
Kujang	Lunukua	0	0	0.0456918	2	2	34	38	0.04	2	4	4	3	24000	43.63	2	1.7	5	1	19	20	-3.842	-1.122
Kujang	Lunukua	0	0	0.0456918	3	3	36	38	0.5	2	6	4	2	36000	31.21	1	2.6	7	1	23	24	-1.849	-0.438
Kujang	Lunukua	0	0	0.0456918	2	3	25	30	1	2	8	4	3	24000	25.03	1	3.5	7	2	21	23	-0.963	-1.818
Kujang	Lunukua	0	0	0.0456918	5	5	29	33	0.24	2	96	4	2	28000	19.09	1	2.6	4	1	23	27	-1.133	-1.208
Kujang	Lunukua	0	0	0.0456918	2	4	28	32	0.04	1	3	4	2	13000	13.86	1	2.6	4	2	21	23	-3.967	-0.697
Kujang	Lunukua	0	0	0.0456918	3	3	21	25	0.5	1	3	4	2	30000	13.96	2	3.2	8	2	18	20	-0.686	0.697
Kujang	Lunukua	0	0	0.0456918	3	3	24	27	1	1	1	4	2	20000	11.37	2	2.6	5	1	21	23	-0.997	-0.278
Kujang	Lunukua	0	0	0.0456918	3	3	27	30	0.5	2	3	4	2	24000	11.01	2	2.5	6	2	21	23	-0.904	-0.224
Kujang	Lunukua	0	0	0.0456918	5	5	28	32	0.16	2	5	4	2	50000	51.35	2	2.5	6	2	21	23	-0.559	-2.226
Kujang	Lunukua	0	0	0.0456918	5	4	28	35	2	2	6	4	2	90000	48.07	1	3.5	15	3	23	25	0.39	-0.209
Kujang	Lunukua	0	0	0.0456918	5	5	28	33	2	1	1	4	2	18000	47.77	2	2.8	10	1	23	25	-1.884	-0.135
Kujang	Lunukua	0	0	0.0456918	3	4	30	35	2	1	1	4	2	24000	45.08	1	2.5	7	1	21	23	-2.684	-1.061
Kujang	Lunukua	0	0	0.0456918	2	2	28	32	0.04	2	4	4	2	24000	42.25	1	2.1	6	1	21	23	-2.441	-0.915
Kujang	Lunukua	0	0	0.0456918	2	3	27	31	2	1	3	4	2	18000	34.07	2	2.7	10	2	21	24	-0.885	-1.592
Kujang	Lunukua	0	0	0.0456918	2	3	24	32	0.02	2	6	4	2	30000	34	2	2.5	5	2	18	20	-1.734	-1.544
Kujang	Lunukua	0	0	0.0456918	4	4	36	43	2	2	1	4	2	50000	33.05	1	2.5	15	3	21	23	-2.19	-2.853
Kujang	Lunukua	0	0	0.0456918	5	5	28	35	2	2	1	4	2	40000	16.43	1	2.6	10	2	20	21	-1.632	-1.155
Kujang	Lunukua	0	0	0.0456918	3	3	27	31	0.4	2	6	4	1	10000	15.21	1	2.9	4	1	18	19	-2.665	-2.72
Kujang	Lunukua	0	0	0.0456918	4	4	28	39	2	2	1	4	2	25000	12.85	2	2.7	4	1	20	21	-1.387	-1.739
Kujang	Lunukua	0	0	0.0456918	5	5	28	32	0.16	2	1	4	2	50000	11.86	1	2.5	6	2	21	23	-1.765	-2.985
Kujang	Lunukua	0	0	0.0456918	4	4	28	31	0.5	1	1	4	2	20000	10.94	1	3.3	6	1	21	22	-0.372	-0.843
Kujang	Santara	0	0	0.0351908	3	3	36	42	0.04	2	6	4	2	36000	58.84	2	2.5	5	2	26	28	-2.272	-1.755
Kujang	Santara	0	0	0.0351908	2	3	25	32	0.04	2	3	4	2	15000	58.41	2	2.5	4	1	17	19	-2.785	-1.398
Kujang	Santara	0	0	0.0351908	4	4	28	39	5	2	4	4	1	500000	51.68	1	3.2	15	3	22	24	-0.954	-1.511
Kujang	Santara	0	0	0.0351908	1	3	55	75	0.12	1	3	4	3	10000	54.74	1	3.2	5	1	29	30	-0.286	0
Kujang	Santara	0	0	0.0351908	4	5	39	40	2	2	4	4	2	80000	48	2	3.4	4	1	26	29	0.109	-0.095
Kujang	Santara	0	0	0.0351908	4	5	30	39	8	2	1	4	3	30000	47.15	1	2.7	5	1	19	23	-1.236	-1.825
Kujang	Santara	0	0	0.0351908	4	4	26	32	0.5	2	4	4	3	10000	34.96	2	2.4	4	1	23	24	-1.96	-2.5
Kujang	Santara	0	0	0.0351908	2	3	28	30	0.08	2	6	4	1	40000	33.35	1	2.6	6	2	18	19	-0.757	-0.2
Kujang	Santara	0	0	0.0351908	4	4	26	35	0.02	1	3	4	3	18000	29.7	1	2.7	5	2	20	21	-3.603	-0.513
Kujang	Santara	0	0	0.0351908	3	4	30	32	0.5	2	6	4	1	48000	28.32	1	3.9	5	1	21	22	1.129	-0.759
Kujang	Santara	0	0	0.0351908	3	2	22	30	0.25	1	1	4	2	30000	27.76	1	2.3	13	1	18	20	-6.077	-0.139
Kujang	Santara	0	0	0.0351908	3	4	25	30	0.1	2	3	4	3	18000	24.8	2	2.7	6	2	21	22	-3.204	-1.992
Kujang	Santara	0	0	0.0351908	5	5	27	30	0.2	1	3	4	3	30000	22.08	2	3.1	4	1	21	22	-3.081	-1.615
Kujang	Santara	0	0	0.0351908	5	5	29	30	2	2	4	4	1	80500	20.93	2	4.55	4	1	21	23	0.589	1.598
Kujang	Santara	0	0	0.0351908	3	4	22	28	0.1	2	6	4	3	48000	20.37	2	3	5	1	19	21	-1.059	0.101
Kujang	Santara	0	0	0.0351908	4	4	26	33	0.5	2	5	4	3	120000	17.02	1	2.8	7	1	19	20	-1.124	-0.79
Kujang	Santara	0	0	0.0351908	2	1	30	37	0.2	1	1	4	3	15000	16.53	1	2.9	4	1	20	25	-2.089	-0.809
Kujang	Santara	0	0	0.0351908	4	4	28	31	2	1	1	4	1	24000	14.03	1	2.6	5	1	20	22	-0.154	-0.528
Kujang	Santara	0	0	0.0351908	3	5	31	36	0.5	1	1	4	3	20000	12.06	2	2.8	7	2	20	22	-1.042	-2.324
Kujang	Santara	0	0	0.0351908	2	4	28	38	0.1	1	4	4	2	36000	56.51	2	2.7	9	1	20	21	-3.555	-2.418
Kujang	Santara	0	0	0.0351908	3	5	34	35	0.4	1	1	4	2	14000	50.2	1	2.6	8	2	26	27	-2.446	0.182
Kujang	Santara	0	0	0.0351908	2	3	37	40	1	2	4	4	2	30000	49.22	1	3	7	1	23	25	-3.328	-3.071
Kujang	Santara	0	0	0.0351908	3	4	26	29	0.5	2	1	4	1	15000	48.56	2	3	4	2	20	21	-1.885	-0.728
Kujang	Santara	0	0	0.0351908	3	5	32	37	3	1	5	4	1	50000	27.01	1	2.9	8	1	25	27	5.556	-3.259
Kujang	Santara	0	0	0.0351908	3	4	29	38	2	1	1	4	2	42000	30.92	1	2.5	16	1	18	20	-0.739	-0.144
Kujang	Santara	0	0	0.0351908	3	5	24	30	1	2	4	4	2	36000	27.17	2	2.5	5	1	21	22	-4.962	-2.238
Kujang	Santara	0	0	0.0351908	1	5	28	30	0.06	1	1	4	1	20000	17.22	1	2.5	4	1	26	27	-3.381	-5.787
Kujang	Santara	0	0	0.0351908	4	4	29	35	1	2	6	4	2	32000	17.22	1	2.8	4	1	22	24	-1.911	-0.813
Kujang	Santara	0	0	0.0351908	5	6	32	34	10	1	1	4	1	102000	7.39	1	2.5	6	2	24	25	0.098	-2.032
Kujang	Santara	0	0	0.0351908	4	4	28	30	3	1	1	4	2	18000	7.16	1	3.6	10	1	24	27	0.849	-5.126
Kujang	Bagadia	0	0	0.0450838	2	3	26	30	0.04	1	3	4	2	20000	57.86	2	2.4	8	2	17	19	-1.621	-3.478
Kujang	Bagadia	0	0	0.0450838	2	3	23	25	0.04	2	8	4	3	18000	47.38	2	3.2	7	1	18	19	-1.497	-0.945
Kujang	Bagadia	0	0	0.0450838	2	3	28	42	0.06	1	3	4	2	15000	46.32	2	2.6	10	2	18	20	-1.068	-0.984
Kujang	Bagadia	0	0	0.0450838	2	4	31	33	0.2	2	1	4	2	30000	45.14	2	2.8	6	2	21	22	-2.697	-1.119
Kujang	Bagadia	0	0	0.0450838	2	3	27	35	0.04	2	6	4	3	60000	42.87	2	3	4	2	21	23	-2.316	2.007
Kujang	Bagadia	0	0	0.0450838	1	4	30	35	0.04	2	3	4	1	30000	40.25	2	2.9	6	3	17	19	-2.307	-0.787
Kujang	Bagadia	0	0	0.0450838	3	2	22	25	0.02	1	3	4	3	30000	40.21	1	2.8	5	2	18	19	-1.301	0.441
Kujang	Bagadia	0	0	0.0450838	2	1	28	35	0.04	1	4	4	2	18000	26.41	2	2.3	4	2	19	21	-3.132	-0.723
Kujang	Bagadia	0	0	0.0450838	2	2	27	30	0.06	1	3	4	2	24000	27.07	1	2.4	6	2	19	22	-3.806	-1.198
Kujang	Bagadia	0	0	0.0450838	2	3	25	28	0	2	1	4	2	15000	23.43	2	2.5	4	1	22	23	-3.067	-2.401
Kujang	Bagadia	0	0	0.0450838	3	3	22	25	0	1	6	4	3	24000	22.97	2	2.6	5	2	18	19	-1.794	0.994
Kujang	Bagadia	0	0	0.0450838	1	1	30	35	0	2	3	4	2	24000	18.1	1	2.2	10	3	20	21	-3.648	-5.61
Kujang	Bagadia	0	0	0.0450838	2	4	30	35	0	2	3	4	2	20000	18.2	1	3	6	2	22	24	-2.126	-0.751
Kujang	Bagadia	0	0	0.0450838	2	2	33	40	0	2	3	4	2	13000	17.38	1	2.5	4	1	20	21	-1.704	-1.185
Kujang	Bagadia	0	0	0.0450838	3	4	25	31	0.2	2	5	4	1	24000	15.51	1	2.8	6	1	21	23	-0.895	0.154
Kujang	Bagadia	0	0	0.0450838	1	2	23	25	0.02	2	6	4	1	18000	13.11	2	2	3	1	20	22	-1.497	-1.739
Kujang	Bagadia	0	0	0.0450838	2	2	23	28	2	2	1	4	2	24000	10.78	1	2.5	9	1	19	22	-2.01	2.206
Kujang	Bagadia	0	0	0.0450838	3	4	30	31	0.02	2	6	4	3	20000	11.37	2	2.6	8	1	26	29	-1.312	1.083
Kujang	Bagadia	0	0	0.0450838	2	2	21	28	0.02	1	6	4	2	22000	6.41	2	3.2	11	3	17	19	0.25	-1.294
Kujang	Bagadia	0	0	0.0450838	4	5	23	35	2	1	1	4	3	50000	58.41	2	2.5	8	1	18	19	-2.402	-0.876
Kujang	Bagadia	0	0	0.0450838	2	5	25	33	2.5	2	1	4	3	35000	56.51	1	2.7	6	1	19	21	-1.476	-1.915
Kujang	Bagadia	0	0	0.0450838	1	3	32	35	2	1	1	4	2	35000	31.08	1	3.2	18	5	21	26	-0.064	1.03
Kujang	Bagadia	0	0	0.0450838	4	4	28	32	0.1	1	7	4	3	35000	20.76	1	3.5	12	1	21	22	-2.558	-0.633
Kujang	Bagadia	0	0	0.0450838	4	5	23	30	2.5	1	1	4	3	40000	16.26	1	4.2	13	2	21	22	-0.534	0.193
Kujang	Bagadia	0	0	0.0450838	2	1	32	35	0.1	1	3	4	2	15000	13.37	2	2.5	7	2	21	25	-1.19	-0.9
Kujang	Bagadia	0	0	0.0450838	2	2	25	35	0.2	2	3	4	3	18000	7.82	1	3.5	7	1	15	18	0.98	-4.817
Kujang	Bagadia	0	0	0.0450838	3	4	35	39	0.1	1	6	4	2	20000	7.46	1	3.4	3	1	30	32	1.449	-4.155
Kujang	Bagadia	0	0	0.0450838	3	2	23	30	0.5	2	7	4	3	20000	30.78	2	2.5	7	2	17	19	-0.527	-2.736
Kujang	Bagadia	0	0	0.0450838	3	4	24	33	0.02	2	3	4	3	12000	18.23	2	3	3	1	20	22	-0.822	1.727
Kujang	Alando	0	0	0.0530191	4	5	34	39	1.5	2	5	4	2	150000	59.83	1	2.5	6	1	26	27	-1.301	-0.396
Kujang	Alando	0	0	0.0530191	4	5	34	40	2	1	4	4	2	45000	57.89	1	2.5	4	1	24	27	-1.823	-1.528
Kujang	Alando	0	0	0.0530191	3	4	37	42	1.5	2	6	4	1	60000	55.82	1	3.5	4	2	30	31	-0.953	-0.184
Kujang	Alando	0	0	0.0530191	4	5	30	35	0.06	1	3	4	3	15000	55.26	1	3	4	1	22	23	-1.987	-1.801
Kujang	Alando	0	0	0.0530191	1	3	30	35	0.04	1	8	4	3	45000	51.29	1	3.1	4	2	21	22	-1.752	-1.905
Kujang	Alando	0	0	0.0530191	2	4	26	30	0.04	1	3	4	3	10000	56.15	2	2.5	6	2	19	21	-3.501	-1.615
Kujang	Alando	0	0	0.0530191	1	1	35	42	0.12	1	1	4	3	18000	50.99	2	2.5	13	2	21	22	-0.763	-1.09
Kujang	Alando	0	0	0.0530191	2	1	35	38	0.1	1	3	4	3	18000	50.27	1	2.6	6	1	20	22	-2.348	-2.601
Kujang	Alando	0	0	0.0530191	3	4	26	30	0.04	2	96	4	3	16000	49.61	1	2	4	2	21	22	-1.359	-1.741
Kujang	Alando	0	0	0.0530191	1	2	28	35	0.04	2	4	4	3	24000	46.59	2	2.5	5	2	18	20	-2.337	-1.573
Kujang	Alando	0	0	0.0530191	6	6	38	43	4	1	5	4	1	100000	44.98	1	2.8	12	3	26	28	-2.881	-1.638
Kujang	Alando	0	0	0.0530191	3	3	29	35	0.04	2	3	4	3	19000	39	1	2.9	6	1	18	19	-2.267	0.41
Kujang	Alando	0	0	0.0530191	3	4	27	30	1	1	6	4	3	50000	39	1	2.5	3	1	22	24	0.884	-1.545
Kujang	Alando	0	0	0.0530191	4	5	29	35	0.04	1	5	4	3	180000	36.01	2	2.4	9	1	24	26	0.444	1.157
Kujang	Alando	0	0	0.0530191	1	3	32	38	0.4	2	3	4	3	18000	34.27	2	2.4	5	1	20	22	-3.066	-0.724
Kujang	Alando	0	0	0.0530191	4	4	30	33	0.8	2	1	4	2	20000	31.93	2	2.6	7	1	23	24	-1.654	0.346
Kujang	Alando	0	0	0.0530191	4	4	25	38	0.5	1	1	4	2	18000	30.92	1	2.5	7	1	22	23	-1.014	-1.805
Kujang	Alando	0	0	0.0530191	2	2	28	38	0.04	1	3	4	2	18000	28.68	2	2.7	5	2	21	23	-2.827	-2.116
Kujang	Alando	0	0	0.0530191	2	2	31	38	6	1	1	4	2	15000	27.24	2	2.9	5	2	27	28	0.92	-0.08
Kujang	Alando	0	0	0.0530191	2	3	28	31	2	1	6	4	3	45000	26.15	1	3	8	2	18	20	-2.334	-0.194
Kujang	Alando	0	0	0.0530191	5	5	28	30	2	1	5	4	2	117000	23.75	2	2.5	4	1	23	26	-3.111	-1.962
Kujang	Alando	0	0	0.0530191	1	1	30	35	0.02	1	3	4	3	18000	23	2	2.5	5	2	25	26	-3.503	1.103
Kujang	Alando	0	0	0.0530191	2	1	32	35	0.04	2	3	4	3	15000	22.41	2	2.5	5	2	16	26	-2.125	-3.238
Kujang	Alando	0	0	0.0530191	1	3	27	35	0.4	2	4	4	3	20000	20.7	1	2.5	3	1	21	23	-0.615	-2.034
Kujang	Alando	0	0	0.0530191	4	5	29	38	0.08	2	4	4	3	20000	17.25	1	2.7	5	1	25	27	-2.261	0.946
Kujang	Alando	0	0	0.0530191	2	4	28	27	0.08	1	4	4	2	50000	15.84	1	2.8	6	2	21	23	-1.413	0.559
Kujang	Alando	0	0	0.0530191	4	4	25	29	0.48	1	4	4	2	36000	10.05	2	2.8	9	2	21	24	-0.588	-1.367
Kujang	Alando	0	0	0.0530191	5	5	24	30	9	1	5	4	2	150000	7.52	1	2.6	8	2	22	23	-0.789	0.205
Kujang	Alando	0	0	0.0530191	5	5	26	32	5	2	1	4	1	250000	6.97	1	3.6	9	2	24	25	0.777	-0.219
Biridi	Hazipur	0	0	0.0325572	4	5	30	32	0.2	1	8	4	3	25000	55.33	2	2.5	9	2	23	25	-0.067	-1.79
Biridi	Hazipur	0	0	0.0325572	4	3	29	32	0.32	1	4	4	2	15000	51.68	2	3.6	4	1	24	25	-0.172	-1.828
Biridi	Hazipur	0	0	0.0325572	3	3	30	39	1	1	1	4	2	60000	47.47	2	2.8	11	2	25	26	-1.381	-0.178
Biridi	Hazipur	0	0	0.0325572	4	5	27	37	0.4	2	4	4	2	25000	46.03	2	2.4	11	1	21	22	-1.029	-0.771
Biridi	Hazipur	0	0	0.0325572	4	4	25	35	0.4	1	96	4	2	30000	39.06	2	3.2	8	1	21	22	0.779	0.601
Biridi	Hazipur	0	0	0.0325572	3	3	29	40	1	1	96	4	1	115000	34.1	1	2.8	17	2	21	23	-3.406	-0.903
Biridi	Hazipur	0	0	0.0325572	4	4	29	38	4	1	4	4	2	15000	25.2	1	2.9	15	2	22	23	-1.196	-0.575
Biridi	Hazipur	0	0	0.0325572	4	5	32	42	2	2	6	4	1	80000	23.26	1	3.5	5	1	26	30	0.641	1.501
Biridi	Hazipur	0	0	0.0325572	3	3	35	38	4	1	3	4	2	24000	23.23	1	3	9	2	28	30	0.551	0.066
Biridi	Hazipur	0	0	0.0325572	2	3	30	42	0.04	2	7	4	3	12000	16.59	1	3	4	1	24	25	-0.584	0.036
Biridi	Hazipur	0	0	0.0325572	4	4	25	30	0.4	1	4	4	2	24000	15.41	2	3.5	6	1	23	24	0.195	1.362
Biridi	Hazipur	0	0	0.0325572	5	5	33	35	0.08	2	5	4	1	120000	12.32	2	3.2	7	2	28	29	-0.503	2.477
Biridi	Hazipur	0	0	0.0325572	4	4	25	29	4	1	4	4	2	300000	11.4	1	2.9	14	2	23	24	-1.588	0.715
Biridi	Hazipur	0	0	0.0325572	4	3	30	31	0.04	2	6	4	2	12000	10.64	2	2.5	6	1	27	28	-0.687	-0.183
Biridi	Hazipur	0	0	0.0325572	3	3	22	26	1	2	4	4	2	24000	7.03	1	3	5	1	20	21	1.33	-2.385
Biridi	Hazipur	0	0	0.0325572	2	2	24	28	0.06	2	6	1	5	40000	46.52	2	2.7	4	1	17	18	-3.471	-1.925
Biridi	Hazipur	0	0	0.0325572	4	3	27	29	0.04	1	6	1	5	24000	49.15	1	2.5	9	2	19	20	-2.082	-3.03
Biridi	Hazipur	0	0	0.0325572	1	2	38	45	0.03	2	3	4	3	12000	39.95	1	2.5	4	1	23	27	-0.619	-1.148
Biridi	Hazipur	0	0	0.0325572	3	3	27	30	0.2	2	4	4	2	48000	39.03	1	2.8	5	1	21	23	-1.608	-0.304
Biridi	Hazipur	0	0	0.0325572	2	2	32	35	0.02	2	3	4	3	18000	38.18	1	2.4	6	2	24	26	-2.901	-0.614
Biridi	Hazipur	0	0	0.0325572	3	3	38	44	1	2	4	4	3	36000	36.14	2	2.6	5	1	21	23	-0.97	0.038
Biridi	Hazipur	0	0	0.0325572	2	2	27	30	0.08	1	3	4	3	20000	29.37	1	2.6	5	1	23	25	-1.888	-1.846
Biridi	Hazipur	0	0	0.0325572	3	4	28	33	2	1	1	4	3	60000	23.75	2	2.6	9	2	24	25	-2.022	0.917
Biridi	Hazipur	0	0	0.0325572	3	4	28	32	5	1	1	4	1	60000	20.14	2	2.6	9	1	20	22	-2.099	-0.645
Biridi	Hazipur	0	0	0.0325572	3	4	23	27	0.2	1	1	4	3	20000	15.77	2	2.5	4	2	18	19	-2.195	-5.004
Biridi	Hazipur	0	0	0.0325572	2	4	20	24	0.12	2	6	4	3	40000	13.01	1	3	3	1	18	19	-1.929	-4.665
Biridi	Hazipur	0	0	0.0325572	2	2	25	27	0.16	1	3	4	3	30000	12.32	2	3	5	1	23	24	0.963	-4.026
Biridi	Hazipur	0	0	0.0325572	2	3	20	30	0.03	2	6	1	5	60000	9.99	2	2.8	13	2	18	19	0.723	-0.882
Biridi	Hazipur	0	0	0.0325572	2	4	28	34	0.5	1	2	4	3	50000	8.97	2	2.4	8	1	23	27	-1.616	-2.83
Biridi	Nodhana	0	0	0.0625471	4	4	30	39	1	2	6	1	5	120000	59.24	1	3.1	16	2	21	22	-0.01	-1.976
Biridi	Nodhana	0	0	0.0625471	4	3	29	35	0.08	2	6	1	5	200000	57.86	2	2.5	8	3	20	21	-0.819	-1.043
Biridi	Nodhana	0	0	0.0625471	2	1	35	40	0.18	1	3	1	5	80000	58.25	1	2.9	6	1	19	20	-2.452	-2.422
Biridi	Nodhana	0	0	0.0625471	3	3	35	38	0.4	1	4	4	2	50000	55.36	1	2.9	4	1	21	22	-3.117	-0.565
Biridi	Nodhana	0	0	0.0625471	2	2	28	31	0.04	1	3	1	5	12000	54.7	2	2.5	5	1	21	22	-0.518	-1.026
Biridi	Nodhana	0	0	0.0625471	3	3	25	30	0.4	1	6	1	5	120000	54.47	1	2.5	6	2	19	20	-2.353	-0.285
Biridi	Nodhana	0	0	0.0625471	3	4	29	35	0.06	2	6	1	5	30000	54.44	1	2.6	4	1	19	22	-1.029	-1.185
Biridi	Nodhana	0	0	0.0625471	4	5	35	40	0.1	2	6	1	5	48000	54.34	1	3.5	6	1	18	20	-1.672	-0.626
Biridi	Nodhana	0	0	0.0625471	2	2	38	45	0.04	2	3	4	2	18000	51.29	2	2.6	7	1	20	21	-1.927	-0.257
Biridi	Nodhana	0	0	0.0625471	4	3	26	31	0.12	1	4	4	2	36000	48.39	1	2.6	5	2	18	21	0.155	-2.92
Biridi	Nodhana	0	0	0.0625471	2	3	28	31	0.06	1	3	4	2	18000	39.49	2	2.6	10	2	20	21	-2.807	-0.669
Biridi	Nodhana	0	0	0.0625471	3	3	28	41	0.4	2	3	1	5	16000	26.32	1	2.8	8	1	21	22	-0.24	0.595
Biridi	Nodhana	0	0	0.0625471	3	4	25	28	0.04	1	8	4	3	18000	29.73	1	2.4	6	2	18	20	-3.623	-1.263
Biridi	Nodhana	0	0	0.0625471	4	4	26	30	0.04	2	6	1	5	48000	28.58	1	2.9	4	2	21	22	-1.688	-1.328
Biridi	Nodhana	0	0	0.0625471	2	3	26	30	0.05	1	3	4	3	18000	27.53	2	2.5	4	2	16	18	-1.268	-0.146
Biridi	Nodhana	0	0	0.0625471	4	5	24	32	0.4	2	5	4	3	80000	27.33	2	1.7	6	2	20	22	-0.576	-0.743
Biridi	Nodhana	0	0	0.0625471	4	5	24	32	0.4	2	5	4	3	80000	27.33	2	1.5	6	2	20	22	-0.635	-1.287
Biridi	Nodhana	0	0	0.0625471	1	3	30	33	0.02	1	3	4	3	15000	26.32	1	2.5	7	2	21	24	-2.493	-0.871
Biridi	Nodhana	0	0	0.0625471	2	3	32	38	0.4	1	3	1	5	18000	23.56	1	3	12	2	21	24	-1.331	-2.113
Biridi	Nodhana	0	0	0.0625471	1	2	28	29	0.1	1	6	4	3	24000	23.33	1	2.5	7	1	23	25	-2.315	-0.464
Biridi	Nodhana	0	0	0.0625471	3	3	23	27	0.12	1	6	4	3	36000	22.93	2	2.95	5	1	19	21	-0.366	0.202
Biridi	Nodhana	0	0	0.0625471	5	5	25	30	0.1	2	6	1	5	24000	19.02	1	2.5	3	1	21	22	-1.782	-0.359
Biridi	Nodhana	0	0	0.0625471	2	3	23	25	0.08	2	4	1	5	80000	19.02	1	3	5	1	20	21	-1.002	-0.338
Biridi	Nodhana	0	0	0.0625471	3	3	29	34	0.08	2	6	1	5	36000	17.18	1	2.5	5	1	21	22	-1.617	-0.594
Biridi	Nodhana	0	0	0.0625471	2	3	25	26	0.1	1	4	4	2	100000	17.22	1	2.8	8	1	21	23	-2.74	0.516
Biridi	Nodhana	0	0	0.0625471	2	3	28	31	0.06	1	3	4	2	18000	15.24	2	2.5	10	2	20	21	-6.641	2.64
Biridi	Nodhana	0	0	0.0625471	2	3	30	35	0.1	2	6	1	5	36000	13.93	2	2.7	4	1	22	23	-1.549	-0.062
Biridi	Nodhana	0	0	0.0625471	2	2	25	50	0.08	2	3	1	5	40000	7.79	2	2.7	4	1	20	21	0.895	-1.497
Balikuda	Sureilo	0	0	0.0161715	3	3	35	38	0.2	1	1	4	1	15000	55.59	1	2.9	5	1	25	26	-3.139	-0.565
Balikuda	Sureilo	0	0	0.0161715	4	5	30	39	1	1	5	4	1	60000	51.98	1	2.9	5	1	19	21	-1.416	-1.1
Balikuda	Sureilo	0	0	0.0161715	4	4	28	30	1	1	1	4	2	20000	48.82	1	2.6	6	1	22	23	0.31	-0.412
Balikuda	Sureilo	0	0	0.0161715	5	5	30	31	2	2	1	4	1	20000	44.85	2	2.8	6	2	22	25	-0.509	-0.586
Balikuda	Sureilo	0	0	0.0161715	4	5	27	38	2.5	1	1	4	1	30000	13.57	2	2.5	6	1	21	22	-0.52	-0.983
Balikuda	Sureilo	0	0	0.0161715	3	4	25	31	0.04	1	5	4	2	24000	11.56	1	3.6	8	1	23	24	0.795	-3.09
Balikuda	Sureilo	0	0	0.0161715	5	5	30	31	2	2	1	4	1	30000	10.18	1	3.2	6	2	22	25	-0.095	-2.151
Balikuda	Baharana	1	0	0.0425946	3	2	28	31	0.24	1	1	4	3	18000	59.17	1	2.8	6	1	20	21	-0.676	-0.919
Balikuda	Baharana	1	0	0.0425946	2	3	28	39	0.12	2	1	4	3	20000	54.67	2	2.7	11	1	23	24	-0.712	-1.487
Balikuda	Baharana	1	0	0.0425946	4	4	35	39	2.5	1	4	4	2	40000	52.57	1	1.5	15	2	25	27	-2.069	-1.537
Balikuda	Baharana	1	0	0.0425946	3	4	28	32	0.04	2	8	4	2	14000	47.44	2	2.5	4	2	18	20	-1.202	-0.055
Balikuda	Baharana	1	0	0.0425946	3	3	35	40	0.3	2	6	4	3	20000	45.17	1	2	4	1	21	23	-5.68	-1.663
Balikuda	Baharana	1	0	0.0425946	3	4	29	34	0.6	1	1	4	2	15000	46.42	2	2.4	11	2	19	22	-2.448	-1.927
Balikuda	Baharana	1	0	0.0425946	4	5	28	30	1.5	1	1	4	3	28000	45.27	2	2.5	7	1	21	22	-2.308	-1.819
Balikuda	Baharana	1	0	0.0425946	4	4	27	35	1	1	4	4	3	60000	41.4	1	2.8	6	2	22	23	0.562	1.967
Balikuda	Baharana	1	0	0.0425946	3	4	25	32	1.5	1	6	4	3	48000	41	1	2.8	8	1	21	23	-2.293	0.242
Balikuda	Baharana	1	0	0.0425946	3	4	28	33	0.1	1	3	4	2	24000	32.23	2	3	5	2	19	21	-2.464	0.542
Balikuda	Baharana	1	0	0.0425946	5	5	30	32	2	1	5	4	2	96000	31.7	2	3	6	1	24	28	-0.393	-1.21
Balikuda	Baharana	1	0	0.0425946	4	4	25	32	1	1	6	4	2	60000	31.01	1	2.7	5	1	21	23	-1.871	0.96
Balikuda	Baharana	1	0	0.0425946	2	4	28	41	5	2	1	4	3	70000	28.78	1	2.5	10	2	23	24	-0.694	-2.833
Balikuda	Baharana	1	0	0.0425946	5	5	32	35	2	1	1	4	2	150000	24.71	2	2.8	7	2	27	29	-1.451	1.378
Balikuda	Baharana	1	0	0.0425946	3	4	27	29	0.5	1	1	4	3	20000	24.31	1	2.9	9	2	20	21	-1.931	0.314
Balikuda	Baharana	1	0	0.0425946	2	3	30	35	0.1	2	8	4	2	50000	21.13	1	2.7	9	2	21	24	-1.197	0.175
Balikuda	Baharana	1	0	0.0425946	3	4	29	33	0.5	1	1	4	2	50000	20.9	2	2.8	10	2	20	21	0.24	-0.578
Balikuda	Baharana	1	0	0.0425946	3	2	24	32	0.08	2	4	4	3	100000	17.71	2	2.4	7	2	21	22	-1.059	-0.273
Balikuda	Baharana	1	0	0.0425946	5	6	29	31	9	2	6	4	1	600000	16.33	1	3.1	5	1	27	28	-0.252	2.291
Balikuda	Baharana	1	0	0.0425946	5	5	33	34	5	1	1	4	1	100000	16.2	2	2.7	7	1	30	31	-1.218	1.455
Balikuda	Baharana	1	0	0.0425946	5	5	30	33	3	2	6	4	1	80000	16	2	3.2	8	2	23	25	-1.541	-1.004
Balikuda	Baharana	1	0	0.0425946	4	4	26	29	0.4	1	1	4	3	40000	6.01	1	2.8	7	1	23	25	1.755	-1.164
Balikuda	Titira	0	0	0.0579429	2	4	32	33	2	1	1	4	1	60000	59.83	2	2.5	9	2	24	26	-1.354	-0.273
Balikuda	Titira	0	0	0.0579429	3	3	31	32	0.2	2	1	4	2	15000	53.39	1	2.4	6	1	23	24	-0.473	-1.189
Balikuda	Titira	0	0	0.0579429	4	4	27	33	0.2	1	6	4	1	18000	49.68	1	3.7	8	1	19	20	-2.306	-1.319
Balikuda	Titira	0	0	0.0579429	4	5	25	31	0.5	2	8	4	2	24000	49.22	1	2.5	5	1	21	22	-1.276	-0.833
Balikuda	Titira	0	0	0.0579429	4	4	30	32	0.5	2	1	4	2	50000	44.52	1	2.6	4	1	25	26	-1.745	-0.583
Balikuda	Titira	0	0	0.0579429	5	5	31	34	3	2	5	4	1	60000	42.87	1	2.5	8	1	25	28	-0.544	-1.835
Balikuda	Titira	0	0	0.0579429	5	5	31	41	4	1	96	4	2	60000	41.03	1	4	13	1	25	27	-0.96	1.538
Balikuda	Titira	0	0	0.0579429	3	5	27	36	0.2	2	4	4	2	30000	37.32	2	3.1	6	2	23	24	1.226	0.087
Balikuda	Titira	0	0	0.0579429	2	2	35	39	0.5	1	1	4	2	30000	34.04	2	2.5	5	2	19	29	-1.995	-0.868
Balikuda	Titira	0	0	0.0579429	5	5	30	35	4	2	1	4	1	25000	23.26	2	2.5	5	2	26	27	-0.645	-1.653
Balikuda	Titira	0	0	0.0579429	3	3	27	28	0.04	2	3	4	2	16000	21.06	2	1.5	6	1	23	25	-1.831	0.424
Balikuda	Titira	0	0	0.0579429	3	3	29	33	0.5	2	4	4	2	40000	21.03	2	2.8	11	1	18	20	-1.431	0.384
Balikuda	Titira	0	0	0.0579429	3	4	21	30	0.06	1	96	4	1	12000	17.08	1	3	8	2	18	20	-2.093	-0.08
Balikuda	Titira	0	0	0.0579429	2	4	29	32	0.04	2	3	4	3	16000	15.67	1	2.4	7	3	20	25	-4.797	-3.727
Balikuda	Titira	0	0	0.0579429	4	3	27	35	2	2	6	4	2	38000	15.28	2	2.7	9	1	22	26	0.248	0.765
Balikuda	Titira	0	0	0.0579429	2	3	24	26	2	2	1	4	2	24000	11.33	1	3	3	1	21	23	0.171	-1.689
Balikuda	Titira	0	0	0.0579429	5	5	28	31	3	1	5	4	1	84000	6.93	1	2.7	6	1	24	28	-1.136	-0.999
Balikuda	Titira	0	0	0.0579429	5	5	32	35	1	1	4	4	2	90000	58.09	1	3	12	1	21	23	-4.56	2.922
Balikuda	Titira	0	0	0.0579429	3	4	30	33	2	1	4	4	2	75000	56.64	2	2.5	8	2	20	23	0.145	-1.223
Balikuda	Titira	0	0	0.0579429	4	4	26	27	3	1	1	4	2	70000	48	2	2.5	8	2	21	23	-0.588	-2.736
Balikuda	Titira	0	0	0.0579429	5	5	30	35	1	2	1	4	2	120000	46.59	1	2.5	3	1	25	26	0.247	-1.71
Balikuda	Titira	0	0	0.0579429	1	1	25	35	0.04	1	3	4	3	10000	44.55	1	2.6	5	1	16	20	0.01	-1.682
Balikuda	Titira	0	0	0.0579429	4	4	26	28	1.5	1	1	4	2	30000	37.65	1	2.1	6	2	22	23	-1.23	0.073
Balikuda	Titira	0	0	0.0579429	3	3	34	40	1	1	1	4	2	20000	36.04	1	2.7	16	2	26	28	-2.106	-1.256
Balikuda	Titira	0	0	0.0579429	3	4	27	31	0.06	2	1	4	3	20000	22.93	1	2.5	3	1	21	24	-2.602	-1.641
Balikuda	Titira	0	0	0.0579429	1	2	25	27	0.2	1	1	4	3	36000	21.88	1	2.8	8	2	17	20	-1.517	0.564
Balikuda	Titira	0	0	0.0579429	4	4	29	35	0.2	1	1	4	2	70000	20.96	1	2.7	7	1	21	23	-0.174	-0.964
Balikuda	Titira	0	0	0.0579429	4	4	26	27	4	1	4	4	1	350000	13.01	1	2.9	8	2	21	23	8.395	-4.943
Balikuda	Titira	0	0	0.0579429	5	6	23	32	8	2	1	4	2	100000	8.64	2	3	5	1	19	21	1.314	-2.809
Tirtol	Biseswarpur	0	0	0.0212137	1	2	35	39	0.08	2	3	4	3	20000	57.13	1	2.5	4	1	20	22	-1.224	-0.798
Tirtol	Biseswarpur	0	0	0.0212137	2	2	30	32	0.64	1	3	4	3	12000	55.89	2	2.5	7	2	18	19	-1.306	-1.611
Tirtol	Biseswarpur	0	0	0.0212137	3	3	32	33	0.06	1	6	4	3	20000	55.46	2	2.6	7	1	22	23	-1.053	-1.522
Tirtol	Biseswarpur	0	0	0.0212137	4	3	23	28	0.04	1	1	4	3	18000	50.2	2	3.7	3	1	18	19	-2.873	0.092
Tirtol	Biseswarpur	0	0	0.0212137	4	4	30	37	0.04	2	8	4	3	240000	48.72	2	3	3	2	25	26	-2.516	0.206
Tirtol	Biseswarpur	0	0	0.0212137	2	2	30	36	0.4	1	1	4	1	15000	47.24	1	3.2	5	1	20	24	-0.84	-2.409
Tirtol	Biseswarpur	0	0	0.0212137	3	3	35	40	0.48	1	96	4	1	12000	46.52	1	2.7	7	1	21	23	-0.747	-0.073
Tirtol	Biseswarpur	0	0	0.0212137	4	3	28	36	3	1	1	1	5	20000	46.52	1	3.2	13	1	21	22	-0.288	0.994
Tirtol	Biseswarpur	0	0	0.0212137	1	2	40	45	0.2	1	4	1	5	50000	45.01	1	2.5	7	2	22	23	-0.569	-0.988
Tirtol	Biseswarpur	0	0	0.0212137	1	4	30	32	1	1	1	4	3	30000	39.98	1	2.7	11	9	20	21	-0.237	-0.546
Tirtol	Biseswarpur	0	0	0.0212137	4	4	25	37	0.4	2	4	4	1	25000	39	2	2.6	6	2	21	22	-2.993	0.996
Tirtol	Biseswarpur	0	0	0.0212137	5	6	27	37	4	2	6	4	2	10000	39.03	1	2.7	3	2	21	24	0.175	1.634
Tirtol	Biseswarpur	0	0	0.0212137	2	3	30	34	1	1	1	4	3	12000	38.67	1	2	6	1	18	19	-0.875	-1.267
Tirtol	Biseswarpur	0	0	0.0212137	4	6	23	26	2	2	6	4	1	36000	36.53	2	3.7	4	1	19	21	-0.984	-0.047
Tirtol	Biseswarpur	0	0	0.0212137	2	4	28	32	1	2	6	4	3	60000	35.58	1	2.9	13	1	21	23	-3.094	-1.098
Tirtol	Biseswarpur	0	0	0.0212137	3	3	28	32	2	1	4	4	2	48000	33.94	1	2.5	7	1	21	25	-2.303	-1.581
Tirtol	Biseswarpur	0	0	0.0212137	5	5	30	38	3	2	5	4	2	140000	33.22	2	2.5	5	1	26	27	-1.841	-2.331
Tirtol	Biseswarpur	0	0	0.0212137	3	3	32	36	0.03	1	3	4	3	12000	32.2	2	2.5	5	1	21	28	-1.73	-0.818
Tirtol	Biseswarpur	0	0	0.0212137	3	3	30	33	6	1	1	1	5	56000	30.46	2	2.7	15	2	21	23	-0.374	-0.623
Tirtol	Biseswarpur	0	0	0.0212137	3	4	30	31	6	1	1	1	5	80000	27.14	1	2.6	15	2	27	28	0.207	-0.729
Tirtol	Biseswarpur	0	0	0.0212137	4	4	30	37	0.04	2	8	4	3	240000	25.23	1	2.9	3	2	25	26	-1.379	-1.315
Tirtol	Biseswarpur	0	0	0.0212137	4	3	30	40	0.5	2	4	1	5	100000	22.77	1	3.1	6	2	16	20	-0.012	0.679
Tirtol	Biseswarpur	0	0	0.0212137	2	2	30	32	0.64	1	3	4	3	12000	22.74	2	2.5	7	2	18	19	-1.402	-0.182
Tirtol	Biseswarpur	0	0	0.0212137	2	3	28	36	0.3	1	4	1	5	55000	17.35	1	2.8	5	1	20	21	-1.129	-2.254
Tirtol	Biseswarpur	0	0	0.0212137	3	3	26	28	0.28	1	4	4	1	50000	13.54	2	2.8	5	1	24	25	-1.559	-0.01
Tirtol	Biseswarpur	0	0	0.0212137	4	4	28	35	0.08	1	96	4	1	38000	11.7	1	2.5	4	1	22	27	-1.328	1.115
Tirtol	Biseswarpur	0	0	0.0212137	3	4	23	32	1	1	1	4	3	24000	11.33	1	2.4	8	2	18	19	-1.748	-2.337
Tirtol	Biseswarpur	0	0	0.0212137	4	4	27	32	0.06	1	3	4	3	15000	9.07	1	2.4	5	2	21	22	-1.139	-3.877
Tirtol	Biseswarpur	0	0	0.0212137	2	3	29	45	0.2	2	3	4	3	20000	7.52	1	3	4	1	21	25	-0.103	1.404
Tirtol	Baingola	0	0	0.0556173	2	2	39	51	0.04	1	8	4	3	15000	55.13	1	2.5	3	1	25	29	-2.197	-1.049
Tirtol	Baingola	0	0	0.0556173	4	5	33	34	2	1	5	4	1	130000	46	1	2.5	6	1	24	26	-2.814	-2.052
Tirtol	Baingola	0	0	0.0556173	4	3	30	36	0.6	1	1	4	1	15000	28.32	1	2.9	18	1	28	29	-1.559	-1.397
Tirtol	Baingola	0	0	0.0556173	3	4	27	29	0.06	2	4	4	2	20000	25.79	1	2.8	4	2	24	25	-2.223	1.625
Tirtol	Baingola	0	0	0.0556173	4	3	28	33	2	1	4	4	1	200000	9.46	2	3.1	3	2	23	24	1.079	-1.501
Tirtol	Baingola	0	0	0.0556173	2	2	28	35	0.04	2	8	4	3	24000	8.48	2	2.8	4	2	23	24	0.87	-0.495
Tirtol	Baingola	0	0	0.0556173	5	5	29	37	1	1	6	4	1	30000	48.53	1	2.7	5	1	24	26	0.422	-0.551
Tirtol	Baingola	0	0	0.0556173	4	4	35	45	2	2	1	4	2	18000	35.55	2	2.7	4	1	18	28	-0.247	-1.72
Tirtol	Baingola	0	0	0.0556173	3	3	23	26	0.2	1	8	4	2	18000	26.51	2	2.8	4	1	20	21	-0.44	-0.642
Tirtol	Baingola	0	0	0.0556173	3	4	29	40	0.16	2	1	4	1	18000	12.39	1	2.5	4	1	23	24	-0.336	-1.626
Tirtol	Baingola	0	0	0.0556173	3	3	27	32	0.8	1	6	4	2	50000	11.01	1	3.1	8	1	23	26	0.238	1.95
Tirtol	Baingola	0	0	0.0556173	2	3	30	34	0.8	1	2	4	1	100000	9.49	2	2.9	11	2	23	25	1.019	-3.373
Tirtol	Baingola	0	0	0.0556173	2	3	30	35	0.8	1	3	4	1	25000	9.13	1	2.7	12	2	21	23	-0.11	-0.635
Tirtol	Baingola	0	0	0.0556173	4	4	28	38	0.08	2	1	4	1	20000	8.48	1	3.1	5	1	24	26	-0.026	-2.185
Tirtol	Baingola	0	0	0.0556173	4	5	27	32	1.5	2	4	4	2	14000	56.38	2	1.8	9	2	21	22	-0.029	-4.155
Tirtol	Baingola	0	0	0.0556173	3	4	28	32	1	2	4	4	2	18000	55	2	2.8	5	2	21	23	-2.849	-0.136
Tirtol	Baingola	0	0	0.0556173	2	2	24	28	0.04	2	3	4	2	13000	54.93	2	2.5	4	2	18	20	-0.819	-1.172
Tirtol	Baingola	0	0	0.0556173	2	4	30	35	0.04	1	3	4	2	14000	53.91	1	3.5	5	1	20	21	-2.158	-2.054
Tirtol	Baingola	0	0	0.0556173	5	96	32	34	5	1	4	4	2	36000	51.98	2	2.7	4	1	26	27	-1.241	-0.792
Tirtol	Baingola	0	0	0.0556173	2	3	30	32	1	1	4	4	2	36000	46.88	2	2.5	6	1	23	25	-0.848	-1.782
Tirtol	Baingola	0	0	0.0556173	5	5	39	41	5	2	6	4	1	95000	41.17	1	2.6	12	3	34	35	-5.239	-1.307
Tirtol	Baingola	0	0	0.0556173	4	3	34	35	2	1	4	4	3	48000	34	1	2.6	7	1	26	28	-1.178	0.279
Tirtol	Baingola	0	0	0.0556173	4	4	28	34	7	1	1	4	1	48000	30.72	1	3	12	2	19	21	-2.659	0.81
Tirtol	Baingola	0	0	0.0556173	3	5	23	42	1	2	1	4	2	80000	28.75	2	3.1	12	3	20	21	-1.614	-0.488
Tirtol	Baingola	0	0	0.0556173	4	5	25	35	2	2	1	4	2	25000	18.1	2	2.5	4	2	19	21	-1.018	0.03
Tirtol	Baingola	0	0	0.0556173	4	4	32	39	2.5	1	1	4	2	60000	16	2	2.7	4	1	27	30	-1.129	1.293
Tirtol	Baingola	0	0	0.0556173	4	4	21	28	2	2	1	4	2	70000	15.31	2	3.6	9	3	19	20	-1.09	1.004
Tirtol	Baingola	0	0	0.0556173	5	4	29	35	5	1	1	4	2	100000	11.14	1	2.5	12	1	27	28	-0.431	1.007
Tirtol	Nuagaon	0	0	0.0568803	4	4	25	42	0.2	1	6	4	3	30000	52.93	1	3.5	12	2	21	22	-5.022	1.558
Tirtol	Nuagaon	0	0	0.0568803	4	4	28	37	0.04	1	8	4	2	60000	51.78	2	2.6	10	2	21	22	-0.578	-1.905
Tirtol	Nuagaon	0	0	0.0568803	1	2	28	34	0.5	1	8	4	3	80000	51.15	2	2.5	5	2	18	19	-1.426	-0.819
Tirtol	Nuagaon	0	0	0.0568803	2	3	25	31	0.1	1	4	4	2	56000	50.63	1	3.5	10	2	20	21	-0.163	0.97
Tirtol	Nuagaon	0	0	0.0568803	2	3	28	30	0.1	2	6	4	2	40000	46.62	1	2.8	3	1	23	24	-2.413	-1.98
Tirtol	Nuagaon	0	0	0.0568803	3	4	26	28	0.08	1	6	4	2	35000	45.6	2	2.8	4	1	15	17	-1.185	0.438
Tirtol	Nuagaon	0	0	0.0568803	3	2	28	35	0.36	2	8	4	2	60000	43.79	2	2.6	5	1	21	22	-1.468	-1.99
Tirtol	Nuagaon	0	0	0.0568803	2	3	25	31	5	2	1	4	2	20000	36.7	2	2.7	6	2	19	20	-2.144	0.073
Tirtol	Nuagaon	0	0	0.0568803	5	4	27	33	5	2	1	4	2	100000	36.5	2	3	13	2	23	24	-1.892	-0.079
Tirtol	Nuagaon	0	0	0.0568803	3	3	26	32	0.04	1	3	4	2	18000	35.35	1	2.5	5	1	21	23	-0.559	-1.659
Tirtol	Nuagaon	0	0	0.0568803	4	2	27	30	0.48	2	3	4	2	12000	33.31	1	2.5	7	1	22	24	-0.164	0.821
Tirtol	Nuagaon	0	0	0.0568803	4	96	29	34	1	1	6	4	3	20000	31.9	1	3.3	7	1	25	26	-2.198	-1.364
Tirtol	Nuagaon	0	0	0.0568803	4	4	27	35	0.04	1	6	4	3	60000	26.68	2	3.2	7	1	23	25	-0.123	-0.78
Tirtol	Nuagaon	0	0	0.0568803	4	4	27	34	0.04	2	6	4	3	60000	25.69	1	2.8	11	2	23	25	-2.898	-2.299
Tirtol	Nuagaon	0	0	0.0568803	4	4	29	32	0.25	2	6	4	2	48000	25.36	1	3.1	12	3	23	27	0.772	-0.049
Tirtol	Nuagaon	0	0	0.0568803	2	3	28	32	4	1	1	4	2	48000	24.74	1	3.9	8	1	19	22	-1.436	-0.347
Tirtol	Nuagaon	0	0	0.0568803	3	3	30	32	0.15	1	4	4	3	60000	24.18	2	2.5	8	2	25	28	-0.425	-0.805
Tirtol	Nuagaon	0	0	0.0568803	2	3	28	32	0.1	1	6	4	2	20000	22.44	2	2.5	4	1	23	24	-2.102	-3.491
Tirtol	Nuagaon	0	0	0.0568803	3	3	26	32	0.12	1	6	4	3	48000	22.01	1	2.8	7	1	19	21	-1.315	-1.672
Tirtol	Nuagaon	0	0	0.0568803	3	4	28	34	5	1	1	4	2	70000	18.33	2	2.5	19	1	23	26	-2.754	3.438
Tirtol	Nuagaon	0	0	0.0568803	2	4	29	34	0.1	1	6	4	2	60000	17.71	1	3.5	4	1	23	24	-2.245	-0.372
Tirtol	Nuagaon	0	0	0.0568803	4	4	22	29	1	2	5	4	2	150000	17.58	2	2.7	3	1	19	21	-1.726	-1.456
Tirtol	Nuagaon	0	0	0.0568803	4	5	27	30	0.3	1	1	4	2	80000	17.18	2	2.3	7	1	23	25	-2.365	-0.774
Tirtol	Nuagaon	0	0	0.0568803	3	2	25	31	0.24	1	3	4	3	15000	16.3	1	2.5	8	1	21	23	-2.046	-0.248
Tirtol	Nuagaon	0	0	0.0568803	4	5	22	33	1	1	1	4	2	40000	15.41	1	2.5	5	1	20	22	0.104	-3.159
Tirtol	Nuagaon	0	0	0.0568803	2	3	25	31	0.06	1	6	4	2	40000	14.42	1	2.9	4	2	20	21	0.313	-2.043
Tirtol	Nuagaon	0	0	0.0568803	4	4	23	31	0.06	1	6	4	2	36000	14.03	2	2.6	4	1	19	20	-2.276	-1.346
Tirtol	Nuagaon	0	0	0.0568803	4	4	25	42	0.2	1	6	4	3	30000	11.99	2	3	12	2	21	22	-1.264	1.597
Tirtol	Nuagaon	0	0	0.0568803	4	4	21	32	12	1	1	1	5	500000	10.25	2	2.2	8	1	18	20	6.365	-4.217

## Sheet: Data information
Data label	Variable name/description	Details	Units
block	Block	Geographical Unit (admin 2)	NA
vge	Village	Name of surveyed village	NA
vgeaPPS	Village added after PPS	Identifies 5 villages that were added after PPS selection as some very small villages selected did not have enough children (ie, less than 30)	NA
etc	Exposure	whether the village was exposed to no floods (0), 2008 flood (1) or floods in 2006 and 2008 (2)	NA
f	Sampling probabilities for each child	Weights required for analysis are the inverse of each sampling prob.	NA
medu	Level of completed mother education	1 = Never/ don’t go to school; 2 = Completed elementary school; 3 = Completed middle School; 4 = Completed High school; 5 = Completed University/ academy; 6 = Completed Technical Education/ Professional Course; 96 = Others Specify; 98 = Don't know/forgot	NA
fedu	Level of completed father education	1 = Never/ don’t go to school; 2 = Completed elementary school; 3 = Completed middle School; 4 = Completed High school; 5 = Completed University/ academy; 6 = Completed Technical Education/ Professional Course; 96 = Others Specify; 98 = Don't know/forgot	NA
mage	Mother age at time of interview		years
fage	Father age at time of interview		years
land	Land owned by the household	Agricultural land	acres
farmani	Livestock owned by the household	1= Yes; 2= No	NA
molh	Principal means of livelihood of the household	1= Crop farming; 2= Livestock rearing; 3= Casual wage labourer; 4= Own business; 5= Salaried job (Government); 6= Salaried job (private); 7= Fishing; 8= Small artisan; 96= Others, specify;	NA
rel	Religion of the household	1= Hindu, 4= Muslim; (only observed categories reported)	NA
caste	Caste	1= General; 2= OBC (other backward castes); 3= Schedule caste; 4= Schedule Tribe; 5= No caste; 96= Others, specify;	NA
inc	Total yearly income of the household		rupees
childage	Age of the selected child at interview		months
sex	Sex of the selected child	1 = Male; 2 = Female	NA
bw	Child birthweight		kilograms
hhsize	Number of individuals eating from the same kitchen	Count	NA
childu5	Number of underfive children eating from the same kitchen	Count	NA
marrimage	Age of marriage for the selected child's mother		years
fdmage	Age of the mother on her first delivery		years
haz	WHO HAZ z-scores		NA
whz	WHO WHZ z-scores		NA
